# Supplementary material for: Metformin strongly affects transcriptome of peripheral blood cells in healthy individuals
Source: PLoS One. 2019 Nov 8;14(11):e0224835. doi: 10.1371/journal.pone.0224835 (PMC6839856; doi:10.1371/journal.pone.0224835)
Supplement: S1 Table — (XLSX) [file pone.0224835.s001.xlsx]

## Sheet: Table S1A
Metformin Strongly Affects Transcriptome of Peripheral Blood Cells in Healthy Individuals Monta Ustinova, Ivars Silamikelis, Ineta Kalnina, Laura Ansone, Vita Rovite, Ilze Elbere, Ilze Radovica-Spalvina, Davids Fridmanis, Jekaterina Aladyeva, Ilze Konrade, Valdis Pirags, Janis Klovins.
Supplementary Table S1A. Differentially expressed genes obtained in the edgeR_robust analysis by comparing samples M10h with M0
Gene ID	log2 fold change	log2 counts per million	F-value	P-Value	False discovery rate
ZBTB16	-0.905222	4.3406	103.25	2.95354e-24	4.30508e-20
FKBP5	-0.998508	6.27507	96.254	1.01052e-22	7.36467e-19
PER1	-1.14435	4.8624	87.6265	7.90568e-21	3.8411e-17
IRS2	-0.669876	5.79159	61.618	4.16993e-15	1.51952e-11
DDIT4	-1.1397	4.62994	54.2657	1.75133e-13	5.10549e-10
CD180	0.651336	4.31511	48.9077	2.68291e-12	6.51768e-09
TSC22D3	-0.618518	8.76492	47.0755	6.83025e-12	1.42225e-08
SPON2	-0.788526	5.50507	46.3642	9.8195e-12	1.75497e-08
SMAP2	-0.457549	8.78107	46.1711	1.08361e-11	1.75497e-08
FCRLA	0.563044	4.19607	44.8879	2.08641e-11	3.04115e-08
SH3PXD2B	-0.98129	1.37631	41.2781	1.3204e-10	1.74965e-07
KLF9	-0.568826	4.58405	38.9347	4.3821e-10	5.32279e-07
COLQ	-0.83345	2.12637	35.1137	3.11001e-09	3.48704e-06
GFOD1	-0.481101	3.72628	34.062	5.33848e-09	5.55812e-06
DUSP1	-0.585397	8.02437	33.4784	7.20607e-09	7.00238e-06
KCNE1	-0.767973	2.20212	31.6536	1.84276e-08	1.67875e-05
CXCR2P1	-0.442486	4.86831	31.3018	2.2088e-08	1.89385e-05
CD79B	0.48796	5.96581	29.4328	5.78888e-08	4.6877e-05
CEBPD	-0.664036	5.64395	28.206	1.09067e-07	8.36714e-05
ITM2A	0.396743	4.66277	27.6693	1.4393e-07	0.000104896
AP003068.2	-0.646396	2.50331	27.4392	1.62114e-07	0.000112523
NRGN	-0.607887	6.75864	26.4445	2.71219e-07	0.000174519
ZFPM1	-0.653315	2.88524	26.412	2.75818e-07	0.000174519
CLEC4E	-0.485607	5.13561	26.2667	2.97366e-07	0.000174519
OST4	-0.492719	5.30079	26.2541	2.99325e-07	0.000174519
PFKFB2	-0.348229	3.81476	25.5193	4.37978e-07	0.000245537
ADGRG1	-0.474572	6.04301	24.0133	9.56739e-07	0.000516497
ESAM	-0.510647	3.56765	23.3895	1.32297e-06	0.000680076
SH3BGRL2	-0.42042	5.1091	23.3463	1.35306e-06	0.000680076
PPBP	-0.434693	7.98807	23.2691	1.40842e-06	0.000684307
CLDN5	-0.819769	2.27692	23.0634	1.56746e-06	0.000737009
EPHA2	-1.0159	1.07635	22.7622	1.83335e-06	0.000835089
CLEC10A	0.410047	3.87409	22.6973	1.8963e-06	0.000837589
ACRBP	-0.418749	4.49308	22.5191	2.08069e-06	0.000855899
PTPRO	0.644293	2.50378	22.4935	2.10854e-06	0.000855899
CCND3	-0.437012	7.91421	22.4886	2.11391e-06	0.000855899
TSC22D1	-0.270639	6.11263	21.8421	2.96039e-06	0.00116623
DAB2	-0.373679	4.20394	21.7331	3.13337e-06	0.00120189
CA2	-0.385452	4.51089	21.4502	3.63146e-06	0.00135723
AC004453.1	0.705695	2.05213	21.339	3.84828e-06	0.00140231
SOCS1	-0.97202	1.6613	21.2601	4.00988e-06	0.00142556
PMAIP1	0.522507	3.20645	21.1621	4.22038e-06	0.00143217
KIF14	-0.479972	3.59346	21.1335	4.28367e-06	0.00143217
CCL4	-0.568654	3.16491	21.1159	4.32323e-06	0.00143217
SLC24A3	-0.598477	2.09953	20.9104	4.81283e-06	0.00155893
AL513008.1	-1.12384	0.609354	20.81	5.07172e-06	0.00158945
MS4A1	0.332683	5.20666	20.7899	5.12514e-06	0.00158945
MTURN	-0.309645	5.95531	20.6553	5.49834e-06	0.00166966
TMEM86B	-0.575231	2.26455	20.5711	5.74579e-06	0.0017092
MUC5B	-0.924787	0.835811	20.3605	6.41406e-06	0.00184025
LINC02289	-0.652227	2.32546	20.3531	6.43885e-06	0.00184025
SERPINF1	-0.504088	2.60611	20.2294	6.86907e-06	0.00192545
MPIG6B	-0.542365	4.09282	19.6628	9.23804e-06	0.00251115
RBM38	-0.50366	9.0373	19.6494	9.3031e-06	0.00251115
NPRL3	-0.431965	6.96087	19.5789	9.65282e-06	0.00255817
CD83	0.456829	2.75233	19.4374	1.03953e-05	0.00267174
PBX1	-0.419549	4.22068	19.4277	1.0448e-05	0.00267174
F13A1	-0.298516	7.91107	19.3525	1.08678e-05	0.00273118
HPCAL4	0.508289	2.38388	19.0661	1.26268e-05	0.00311946
HIST1H4K	0.611662	4.59433	18.9856	1.3171e-05	0.00319968
SLITRK4	0.779071	0.784062	18.8667	1.40181e-05	0.00334963
RAB44	-0.497107	3.83663	18.8337	1.42628e-05	0.00335313
CYB5R3	-0.267738	5.92898	18.7769	1.46938e-05	0.00335809
TRPM2	-0.405562	4.16447	18.7703	1.47447e-05	0.00335809
NCK2	-0.338103	5.43663	18.6467	1.57319e-05	0.00352783
TTC7B	-0.455084	3.2507	18.5959	1.61565e-05	0.00353094
SWAP70	0.352266	4.38276	18.5634	1.6435e-05	0.00353094
RNF144B	-0.319028	5.52882	18.559	1.64725e-05	0.00353094
MAP3K7CL	-0.350927	5.76993	18.3986	1.79187e-05	0.00378526
IL5RA	-0.503344	3.65961	18.2773	1.90966e-05	0.00388809
PLVAP	-0.604459	3.57968	18.2713	1.91567e-05	0.00388809
HLA-DOB	0.569215	2.21598	18.2654	1.92164e-05	0.00388809
SELP	-0.373043	4.15315	18.2402	1.94725e-05	0.00388809
PTPRS	-0.514337	4.21659	18.2045	1.98413e-05	0.00390819
RPL10AP6	0.75068	1.741	18.0436	2.15904e-05	0.00419603
LTB4R	-0.330192	4.65881	18.0141	2.19275e-05	0.00420546
HLA-DOA	0.33644	4.78292	17.9834	2.22843e-05	0.00421839
MAP1A	-0.477976	3.36421	17.9573	2.25921e-05	0.00422182
SCAMP5	-0.706468	2.10158	17.9321	2.28932e-05	0.00422393
CARM1	-0.392779	5.82357	17.8665	2.36953e-05	0.00431729
KRT5	-0.824355	1.25816	17.8418	2.40052e-05	0.00431975
PNRC2	0.280136	5.80696	17.7728	2.48921e-05	0.00438678
P2RY2	-0.449699	2.75344	17.7661	2.49796e-05	0.00438678
PF4V1	-0.565672	2.88872	17.4862	2.89405e-05	0.00502186
TPST1	-0.579745	2.42183	17.441	2.96369e-05	0.00504796
SLC1A5	-0.328056	5.63344	17.4316	2.97835e-05	0.00504796
SHARPIN	-0.3589	5.80573	17.4036	3.02251e-05	0.00505633
RPL6P27	0.586831	2.52955	17.3847	3.05267e-05	0.00505633
LETM2	0.554547	1.76657	17.2885	3.21128e-05	0.00525929
HNRNPC	0.236166	7.51891	17.2466	3.28284e-05	0.00531675
CLU	-0.364764	6.78958	17.2209	3.32754e-05	0.00532992
PRKAR2B	-0.368819	5.66855	17.1797	3.40057e-05	0.00538768
UBXN6	-0.482593	8.71912	17.0327	3.6742e-05	0.00558858
HIST1H1C	0.386259	8.39764	17.0162	3.70623e-05	0.00558858
CAVIN2	-0.337522	7.22424	16.9764	3.78473e-05	0.00558858
SLC6A8	-0.497677	6.37407	16.9677	3.80215e-05	0.00558858
KLRD1	-0.381935	5.77119	16.9664	3.80476e-05	0.00558858
CD28	0.332877	5.39504	16.9632	3.81105e-05	0.00558858
CALD1	-0.708562	1.72454	16.9545	3.82861e-05	0.00558858
ID2	-0.290956	5.65463	16.9518	3.83409e-05	0.00558858
IL3RA	-0.359233	3.86705	16.932	3.87429e-05	0.00559125
AC092490.1	-0.462229	6.80776	16.9124	3.9146e-05	0.00559404
SH3TC1	-0.369406	5.32664	16.8094	4.13281e-05	0.00584853
PTOV1	-0.385474	4.5723	16.7563	4.25009e-05	0.00587809
BCL2L1	-0.470914	9.48275	16.7387	4.28959e-05	0.00587809
PHC2	-0.328793	7.16662	16.7315	4.30594e-05	0.00587809
ANKRD9	-0.460984	4.26366	16.7275	4.31501e-05	0.00587809
IRAK3	-0.319957	5.70495	16.6835	4.41624e-05	0.00592385
LINC00937	-0.667959	1.26793	16.6642	4.46142e-05	0.00592385
ECHDC3	-0.665316	1.88551	16.6604	4.47053e-05	0.00592385
CXCR4	-0.30809	7.51087	16.5501	4.73825e-05	0.00622205
TUBA1A	0.362032	7.29372	16.5291	4.79092e-05	0.00623504
HPS1	-0.278748	7.26873	16.4663	4.95222e-05	0.00638792
ZC3H12D	0.335471	4.31498	16.2931	5.4262e-05	0.00687999
PEAR1	-0.507063	3.13883	16.2924	5.4281e-05	0.00687999
CMTM5	-0.486703	3.13958	16.2	5.69946e-05	0.00711087
SH3TC2	-0.602481	2.06455	16.1972	5.70782e-05	0.00711087
PTPRF	-0.672319	2.20256	16.1611	5.81778e-05	0.00713102
DNM3	-0.391717	3.97387	16.1597	5.82184e-05	0.00713102
PRR5	-0.364911	4.35872	16.0813	6.0679e-05	0.00737048
FBXO7	-0.421351	10.355	16.0627	6.128e-05	0.00738196
SVILP1	0.616238	1.2287	15.9177	6.61573e-05	0.00790417
GZMB	-0.403957	5.90489	15.8657	6.80011e-05	0.00801238
NFIX	-0.407473	6.08714	15.8606	6.8182e-05	0.00801238
SEC14L4	-0.636993	1.33169	15.8385	6.89843e-05	0.00801238
TSPYL4	0.336122	3.46168	15.8309	6.92618e-05	0.00801238
ABCA1	0.380619	5.74923	15.6955	7.43993e-05	0.00853893
MYL9	-0.401126	4.956	15.6097	7.78559e-05	0.00869827
BCL2L11	-0.308849	4.30475	15.5942	7.84949e-05	0.00869827
ESPN	-0.556104	3.55757	15.5887	7.87254e-05	0.00869827
MED12L	-0.361834	2.66951	15.584	7.89216e-05	0.00869827
FAXDC2	-0.408921	6.5402	15.579	7.91283e-05	0.00869827
PPDPF	-0.352501	5.08585	15.5733	7.93681e-05	0.00869827
NUDT5	0.28594	4.62128	15.5161	8.18048e-05	0.00889841
ID3	0.436009	3.37377	15.469	8.38679e-05	0.00905525
SLC6A9	-0.59919	2.38235	15.4086	8.65913e-05	0.00928055
SFRP2	-0.742509	1.86038	15.3532	8.91684e-05	0.00948699
UBE2O	-0.386727	7.32335	15.3297	9.02835e-05	0.0095182
NFKBIA	-0.275557	6.34674	15.3056	9.14458e-05	0.0095182
THBS1	-0.336657	6.29111	15.2941	9.2002e-05	0.0095182
RPS7P1	0.64276	1.78742	15.2927	9.20737e-05	0.0095182
LINC00989	-0.432193	3.48159	15.2528	9.40377e-05	0.00965277
RPL3P4	0.578764	2.53287	15.1598	9.87834e-05	0.0100623
STRBP	0.312525	3.74955	15.1434	9.96446e-05	0.0100623
NPTXR	0.414102	2.94688	15.1348	0.000100099	0.0100623
TLR7	0.375284	3.63456	15.0953	0.000102216	0.0101441
RANBP10	-0.362407	6.85612	15.0847	0.000102795	0.0101441
GMPR	-0.429242	6.35513	15.0809	0.000103	0.0101441
WBP2	-0.311295	7.06883	14.9978	0.000107637	0.0105296
CHMP7	0.222023	6.50705	14.9782	0.000108759	0.0105685
RHOH	0.261677	5.91576	14.899	0.000113424	0.0109488
DUSP2	-0.485003	4.49835	14.8781	0.000114689	0.0109981
GNA15	-0.345325	4.21533	14.8507	0.000116368	0.0110451
MDH1	0.266999	4.64868	14.8454	0.000116695	0.0110451
ZXDB	0.328654	3.204	14.8256	0.000117925	0.011069
DMTN	-0.446737	9.84728	14.817	0.000118466	0.011069
SNORD41	-0.706569	3.85848	14.7668	0.00012166	0.011295
CISD2	-0.449175	4.34428	14.7329	0.000123865	0.0114269
CD8B	0.379214	5.44497	14.7135	0.000125144	0.0114579
TRIM69	0.256744	5.10436	14.693	0.000126514	0.0114579
STOM	-0.248476	7.35113	14.6923	0.000126559	0.0114579
DCAF12	-0.419832	10.6542	14.6176	0.000131682	0.0118482
PLXNA4	-0.458237	2.90547	14.6013	0.000132821	0.0118773
UBALD1	-0.420064	3.8982	14.5551	0.000136118	0.0120098
MGLL	-0.333681	4.0641	14.5526	0.000136301	0.0120098
FLT3	-0.534698	2.30599	14.5461	0.000136774	0.0120098
ERLIN1	-0.323801	3.85359	14.5296	0.000137972	0.0120424
XKRX	-0.768209	0.705546	14.5097	0.000139439	0.012098
GNLY	-0.298954	7.6623	14.4693	0.000142465	0.0122874
LILRA4	-0.469704	3.10086	14.4283	0.000145596	0.0124836
TSPOAP1	-0.341561	4.71992	14.4006	0.000147758	0.0125949
GFI1B	-0.379827	4.34739	14.3826	0.000149171	0.0126414
SIGLEC10	-0.240197	5.75329	14.3523	0.000151598	0.0127728
MMD	-0.318117	4.62792	14.2995	0.000155909	0.0130582
DGKZP1	-0.788738	0.452027	14.289	0.000156777	0.0130582
MPP1	-0.370724	8.83619	14.2703	0.000158346	0.0130843
GPER1	-0.72828	0.883126	14.2639	0.000158885	0.0130843
CHPT1	-0.392274	5.51378	14.2427	0.000160684	0.0131581
ZNF350	0.282352	3.7869	14.1645	0.000167505	0.01364
TXNRD2	-0.318584	4.56719	14.1406	0.00016964	0.0137235
POLR1D	-0.278142	6.2209	14.1321	0.000170414	0.0137235
LAMP5	-0.69411	1.21831	14.0924	0.000174048	0.0139391
INTS9	0.261488	3.80203	14.0152	0.000181335	0.014298
MLXIP	-0.335683	5.79427	14.0139	0.000181461	0.014298
CA1	-0.41068	6.98604	14.0138	0.000181472	0.014298
RSU1	-0.20175	5.97359	13.9622	0.000186521	0.0145028
MRPL9	0.358047	3.07129	13.9613	0.000186614	0.0145028
CYB5R1	-0.219988	4.88092	13.9488	0.000187855	0.0145028
LINC02288	-0.780642	1.5559	13.9469	0.000188051	0.0145028
SGMS2	-0.446057	3.29688	13.9326	0.00018948	0.0145361
RALGPS2	0.298851	4.80701	13.8975	0.000193052	0.0146366
OCIAD2	0.304454	3.15443	13.8909	0.000193735	0.0146366
CDC42EP3	0.241569	6.0763	13.8902	0.000193802	0.0146366
YBX3	-0.505655	8.31096	13.8145	0.000201776	0.0151087
TLR2	-0.263367	6.72945	13.7953	0.000203851	0.0151087
CTDSPL	-0.398209	3.47035	13.7946	0.00020392	0.0151087
IL13RA1	-0.347742	5.31578	13.792	0.000204199	0.0151087
RNF10	-0.357972	9.22544	13.7692	0.000206701	0.0152165
CDKN2B	-0.488074	1.35383	13.7287	0.0002112	0.0154696
FRMD4A	-0.403995	4.50679	13.7075	0.000213603	0.0155508
UBE2J1	0.27457	5.68668	13.6926	0.0002153	0.0155508
AC008038.1	0.669871	2.91846	13.6908	0.000215509	0.0155508
RPL15P3	0.729168	2.07729	13.6597	0.000219105	0.0155852
CORO7	-0.256748	4.38438	13.6505	0.000220187	0.0155852
ZNF185	-0.255603	5.80617	13.6399	0.00022143	0.0155852
GYPC	-0.43451	9.48105	13.6377	0.000221693	0.0155852
S1PR1	0.298525	7.37594	13.6372	0.00022175	0.0155852
SIRPB2	-0.249286	5.87927	13.6309	0.000222495	0.0155852
GAS2L1	-0.386116	3.63495	13.6143	0.000224469	0.0155852
GGA2	0.189222	6.0027	13.6137	0.000224539	0.0155852
RPS2P46	0.534424	3.22844	13.5992	0.000226286	0.015632
SERF2	-0.341157	7.83659	13.5863	0.000227837	0.0156649
SLC7A5	-0.434037	4.12555	13.5636	0.000230617	0.0157815
GRINA	-0.354989	7.60667	13.539	0.00023366	0.0158813
COQ5	0.442935	2.83187	13.5342	0.000234254	0.0158813
MXI1	-0.391127	8.39232	13.4629	0.000243328	0.0163767
PCGF5	-0.310846	6.68633	13.4592	0.000243807	0.0163767
CD79A	0.294636	5.75612	13.4444	0.000245744	0.0163867
BPGM	-0.403044	8.14123	13.4383	0.000246543	0.0163867
FCER2	0.36277	4.17378	13.4323	0.000247329	0.0163867
MARK3	-0.240252	6.85719	13.4122	0.000249999	0.0164886
PTGDS	-0.553594	1.62928	13.3921	0.000252691	0.0165027
CES1	-0.446396	3.55194	13.386	0.000253505	0.0165027
PHOSPHO1	-0.354491	8.50394	13.38	0.000254328	0.0165027
POLL	-0.332705	5.89073	13.3769	0.000254742	0.0165027
ITGB5	-0.381816	4.44896	13.3453	0.000259075	0.0166397
HBA1	-0.520795	14.8425	13.3367	0.000260267	0.0166397
NDST1	-0.241283	6.16657	13.3366	0.000260281	0.0166397
PF4	-0.327999	6.23804	13.3244	0.00026198	0.0166752
LATS2	-0.229654	4.10677	13.2646	0.000270462	0.0171402
HIVEP2	0.219081	6.27653	13.1941	0.000280831	0.0177203
NAPA	-0.281323	5.48808	13.1723	0.000284114	0.0178502
RGS6	-0.42907	2.56432	13.1523	0.00028716	0.0179123
SHISA4	-0.566293	3.03867	13.1497	0.00028756	0.0179123
NRP1	-0.487277	1.7935	13.1304	0.000290542	0.018021
YIPF6	-0.306754	5.1788	13.1206	0.000292069	0.0180389
KRT1	-0.460715	6.47989	13.1105	0.00029365	0.0180601
GABARAPL2	-0.374842	6.92878	13.0786	0.000298696	0.0182932
RPS27AP16	0.526487	2.34654	13.0667	0.000300597	0.0183326
AC034236.1	0.619268	2.21225	13.0523	0.000302916	0.0183872
SIAH2	-0.364483	7.33603	13.0407	0.000304799	0.0183872
ZBTB2	0.235647	4.2507	13.0369	0.000305407	0.0183872
NAP1L3	0.843216	0.518831	13.0163	0.000308787	0.0183872
MARCH8	-0.394471	9.885	13.0141	0.000309162	0.0183872
AL590867.2	0.657239	2.98292	13.006	0.000310496	0.0183872
AP001189.1	-0.388357	4.0238	13.0014	0.000311251	0.0183872
ZFP36L2	-0.260847	7.38646	12.995	0.000312331	0.0183872
MYO19	-0.31714	3.66323	12.9919	0.000312845	0.0183872
GSPT1	-0.346435	8.8236	12.9385	0.000321898	0.0187932
HLA-DQA1	0.269918	6.01561	12.936	0.000322331	0.0187932
ACVR1B	-0.268088	4.53163	12.9192	0.000325237	0.0188871
RUFY1	-0.197812	5.77381	12.9103	0.000326783	0.0188889
RBM3	-0.286669	6.44401	12.9041	0.000327861	0.0188889
RPL13AP25	0.72043	2.80838	12.8909	0.00033019	0.0189482
HSPG2	-0.614292	2.25404	12.8737	0.000333236	0.019048
SPHK1	-0.444228	2.47838	12.847	0.000338012	0.0192127
SPARC	-0.322248	7.0229	12.843	0.000338752	0.0192127
RPS23P8	0.618175	2.64692	12.8286	0.00034136	0.019241
DUSP16	0.257317	4.81951	12.8257	0.000341892	0.019241
GNG11	-0.374441	4.54375	12.816	0.000343677	0.0192671
PGRMC1	-0.288146	4.93259	12.8002	0.000346589	0.0193558
SLAMF1	0.287339	3.71216	12.7918	0.000348135	0.019368
SLC25A39	-0.472314	10.7756	12.7573	0.00035462	0.019594
AC093627.4	0.520732	1.70751	12.7559	0.000354886	0.019594
F2R	-0.316263	4.0497	12.7332	0.000359226	0.0197588
R3HDM4	-0.380786	9.66958	12.6937	0.000366895	0.0201047
KLC3	-0.585435	2.69116	12.6864	0.000368318	0.0201071
MYL5	-0.442616	2.75877	12.6778	0.00037002	0.0201247
CLIC3	-0.574896	2.99278	12.6434	0.000376897	0.0204225
PAXX	-0.530845	3.20632	12.6238	0.000380873	0.0205615
CTTN	-0.331947	4.82826	12.5604	0.000394005	0.0211919
PI3	-0.572565	3.78428	12.5409	0.000398137	0.021329
E2F2	-0.416926	6.38996	12.5346	0.000399479	0.021329
ANP32B	-0.251487	5.0994	12.5255	0.000401425	0.0213546
C3	-0.602824	1.94482	12.5141	0.000403901	0.0214082
RNF11	-0.421683	8.17789	12.5025	0.000406406	0.0214096
CXCL5	-0.41122	3.25699	12.5004	0.000406865	0.0214096
RNF185	0.248229	4.62927	12.4421	0.00041977	0.0219434
RASGEF1B	0.314375	2.96696	12.441	0.00042002	0.0219434
FCAR	-0.401635	3.98183	12.4245	0.000423742	0.0220588
PSMF1	-0.351532	8.41363	12.4058	0.000428012	0.0222018
ADAP2	0.303338	3.70684	12.389	0.000431861	0.0222064
TFPI	-0.533151	1.81733	12.388	0.000432109	0.0222064
RPL13AP5	0.40747	4.09691	12.3802	0.000433912	0.0222064
ANK1	-0.380483	7.79854	12.377	0.000434645	0.0222064
PEG10	0.628963	0.955323	12.3703	0.000436215	0.0222064
TNFSF13	-0.405732	2.55971	12.3659	0.000437242	0.0222064
SREBF2	-0.237337	6.26617	12.3482	0.000441406	0.02234
CD40	0.323151	3.50682	12.3322	0.000445202	0.0224148
FOXO3	-0.339239	8.66301	12.3291	0.000445959	0.0224148
CLIP2	-0.339501	3.88677	12.3149	0.00044936	0.0225082
TFDP2	-0.226899	5.42286	12.3068	0.000451316	0.0225287
GNAZ	-0.403566	4.08397	12.3001	0.000452926	0.0225319
PIP4K2A	-0.329094	9.08317	12.2937	0.000454482	0.0225324
HIPK2	-0.260325	6.19771	12.2824	0.000457253	0.022593
RPL9	0.320072	8.12596	12.2749	0.00045909	0.0226071
HCAR2	0.319918	5.30653	12.2413	0.000467424	0.02294
GNA12	-0.235838	6.31099	12.2005	0.000477757	0.0232632
DLG3	0.326481	2.98728	12.1992	0.000478095	0.0232632
MFSD1	-0.21784	5.68748	12.1965	0.000478799	0.0232632
ZER1	-0.28564	7.96619	12.1782	0.000483502	0.0234137
TRAV29DV5	0.512443	1.41413	12.1491	0.000491128	0.0237042
ANKH	-0.255163	6.39785	12.1275	0.000496847	0.0238245
NSG1	0.36994	3.39382	12.1273	0.000496888	0.0238245
CD19	0.397503	3.47046	12.0753	0.000510939	0.0243234
RCCD1	-0.45774	3.45187	12.0738	0.000511363	0.0243234
SLC25A35	-0.709562	0.6841	12.0672	0.000513181	0.0243234
TBC1D22B	-0.272449	5.33655	12.0643	0.000513969	0.0243234
TNS1	-0.435824	8.17735	11.9651	0.00054207	0.0255388
NOXA1	-0.522729	1.53217	11.9558	0.000544777	0.0255388
TFDP1	-0.322477	7.27756	11.9554	0.000544907	0.0255388
VCAN	-0.211036	8.94895	11.9416	0.000548934	0.0255487
EGF	-0.446999	2.88076	11.9411	0.000549077	0.0255487
MLH3	-0.212492	4.47964	11.9367	0.000550376	0.0255487
FAM104A	-0.342569	6.13955	11.871	0.000570139	0.0263821
TUBB1	-0.305142	7.91228	11.8551	0.000575029	0.0264521
GCAT	-0.631032	1.83791	11.8543	0.000575283	0.0264521
VENTX	-0.439914	2.71152	11.8481	0.000577205	0.026457
FECH	-0.379801	9.25654	11.8254	0.000584267	0.0266229
TBC1D8	-0.275039	4.69763	11.8248	0.000584477	0.0266229
APBA2	-0.240483	5.13337	11.8119	0.000588545	0.0266467
SUSD1	-0.209408	5.24373	11.8096	0.000589258	0.0266467
AC147651.1	-0.606301	1.90743	11.8021	0.000591633	0.0266467
FSCN1	-0.585378	2.42191	11.8	0.00059231	0.0266467
IER3	-0.404188	2.49763	11.7867	0.000596543	0.0267545
ZFAND4	-0.278532	4.50139	11.7798	0.000598764	0.0267717
DYTN	-0.77951	0.779072	11.7019	0.000624354	0.0278305
UBE2H	-0.275256	7.28111	11.675	0.000633465	0.0281506
NID1	-0.368337	4.18861	11.6457	0.000643505	0.0285098
TMEM63B	-0.349685	6.24172	11.6387	0.000645953	0.0285315
SMPD3	-0.4044	4.38975	11.5801	0.000666608	0.0293549
RPS7	0.307115	7.72071	11.5684	0.000670833	0.0293656
GP9	-0.477427	3.38428	11.5682	0.000670879	0.0293656
TESC	-0.424613	6.79488	11.5578	0.000674651	0.0294423
PRSS53	-0.6722	0.752064	11.5521	0.000676734	0.029445
AL139220.2	-0.658799	1.16117	11.5392	0.000681451	0.0295289
GUCY1B1	-0.364678	3.09595	11.531	0.000684468	0.0295289
MORF4L1P3	-0.656616	0.865076	11.5302	0.00068474	0.0295289
ERN1	-0.172576	6.69183	11.4854	0.000701444	0.0299386
FAM117A	-0.300692	7.54789	11.4842	0.000701918	0.0299386
RPL41	0.296013	7.05513	11.4801	0.00070344	0.0299386
TGFB1	-0.305955	6.31104	11.4708	0.000706985	0.0299386
NSMCE2	0.395109	2.44178	11.4707	0.000707034	0.0299386
FOXO4	-0.332043	7.4934	11.4656	0.000708947	0.0299386
RPSAP58	0.542132	2.34308	11.4643	0.000709455	0.0299386
CDK20	0.554417	1.05729	11.458	0.000711872	0.0299386
STXBP2	-0.29986	5.69964	11.4558	0.000712726	0.0299386
AJM1	-0.569144	1.62165	11.4484	0.000715557	0.0299711
CSTF2T	0.205783	5.1553	11.3897	0.000738538	0.0308451
HECTD4	-0.22928	7.06665	11.3773	0.000743482	0.0309378
SLC4A1	-0.421916	10.1762	11.3735	0.000745003	0.0309378
PDE5A	-0.346956	4.34852	11.3495	0.000754672	0.0312001
ZDHHC23	0.464307	1.45898	11.3472	0.000755601	0.0312001
MEIS1	-0.353126	2.9056	11.3271	0.000763839	0.0314512
AC004148.2	-0.76043	0.50278	11.3128	0.000769733	0.0314659
CRISPLD2	-0.335317	6.3708	11.3111	0.000770441	0.0314659
AL136295.5	-0.53959	1.85196	11.3038	0.000773499	0.0314659
TSPAN4	-0.405351	3.50183	11.3037	0.000773538	0.0314659
SIRPG	0.276951	4.21631	11.3002	0.000774991	0.0314659
MAP1LC3B	-0.311018	5.45773	11.2825	0.000782422	0.0316794
AC136632.1	0.494464	2.33328	11.2677	0.000788664	0.0318437
PAQR4	-0.619541	1.01805	11.2498	0.000796324	0.0320642
MIB2	-0.328427	5.21424	11.208	0.000814454	0.0327038
RUNX3	-0.242286	6.86677	11.2022	0.000817001	0.0327159
EEF1B2P3	0.638288	1.50963	11.1855	0.000824391	0.0329006
YOD1	-0.390584	8.14795	11.1816	0.000826125	0.0329006
SNTB2	-0.253824	4.09333	11.1699	0.000831373	0.0330193
KLHDC8A	-0.865023	0.284159	11.1568	0.000837245	0.0331622
B3GAT1	-0.47235	2.8059	11.1479	0.000841261	0.033231
KIR2DL1	-0.948098	0.434387	11.135	0.000847139	0.0332953
AC074117.1	-0.820094	0.520492	11.1343	0.000847458	0.0332953
PITHD1	-0.34567	7.20105	11.1107	0.000858315	0.0335968
TRIM10	-0.409089	4.17379	11.1056	0.00086067	0.0335968
LRR1	-0.38798	2.30513	11.1026	0.000862047	0.0335968
ADIPOR1	-0.360658	10.5454	11.0925	0.000866779	0.0336701
STAB1	-0.254394	6.92222	11.0887	0.000868548	0.0336701
PNPLA4	0.581466	1.66522	11.077	0.000874059	0.0337939
ADRA2A	-0.91812	0.0981685	11.0651	0.000879695	0.0338242
PIM1	-0.290468	8.90066	11.0591	0.000882513	0.0338242
DYNLT3	0.408152	2.41514	11.0552	0.00088437	0.0338242
CNIH3	-0.43826	3.3879	11.0513	0.000886257	0.0338242
PPP2R5B	-0.276975	4.88317	11.0509	0.000886447	0.0338242
MFSD2B	-0.395482	4.31333	11.04	0.000891682	0.0339351
MFAP3L	-0.297272	4.55831	11.0221	0.000900306	0.0341293
EPB41	-0.304675	10.4043	11.0197	0.000901467	0.0341293
C9orf78	-0.296296	8.07721	11.0051	0.00090862	0.0342589
LYL1	-0.367659	5.56272	10.9997	0.000911268	0.0342589
POLD2	0.303757	4.00996	10.9983	0.000911941	0.0342589
ARMCX2	0.637873	1.0021	10.9867	0.000917699	0.0343866
FKBP8	-0.389048	10.7397	10.9794	0.000921287	0.0344325
NT5M	-0.386472	2.99656	10.9642	0.000928867	0.034627
SELENBP1	-0.411165	8.23351	10.9544	0.000933813	0.0347226
RAB3IL1	-0.500641	2.97507	10.9325	0.000944898	0.0350454
LGALSL	-0.309807	3.8318	10.9157	0.000953525	0.0352574
MAFF	-0.449762	2.33473	10.912	0.000955453	0.0352574
CD40LG	0.319367	3.45761	10.9011	0.000961083	0.0353756
SDC2	-0.6298	0.44965	10.8902	0.000966734	0.035494
EEF1A1P6	0.441159	2.45641	10.8805	0.000971809	0.0355907
RIPOR3	-0.346288	3.19815	10.8331	0.000997031	0.0363799
HAGH	-0.362876	7.56212	10.8306	0.000998351	0.0363799
MAP3K14	0.212521	5.22983	10.8185	0.00100493	0.0365285
COL6A1	-0.731996	0.92765	10.7945	0.00101802	0.0369123
PRAM1	-0.289726	5.18761	10.7849	0.00102333	0.0369383
AC092135.3	-0.419339	2.13551	10.784	0.00102381	0.0369383
IFIT1B	-0.367563	5.08312	10.7726	0.00103013	0.037022
TNFAIP3	-0.17725	5.77048	10.7686	0.00103237	0.037022
PRDX6	-0.347853	8.00166	10.7661	0.00103375	0.037022
WIZ	-0.354648	3.89901	10.7271	0.00105577	0.0377178
EPB41L3	-0.241118	4.16415	10.7105	0.00106529	0.0379651
SPNS2	-0.483949	1.33191	10.705	0.00106848	0.0379857
LINC01465	-0.623088	0.837461	10.699	0.00107193	0.0380157
RAB2B	-0.343595	7.05184	10.6467	0.0011027	0.0390119
EEF1A1P5	0.464679	3.81552	10.6329	0.00111091	0.0392073
RN7SL40P	-0.72515	1.2832	10.6066	0.00112683	0.039673
DYRK2	0.211647	6.21339	10.6008	0.00113037	0.0397018
ITSN1	-0.382329	2.93438	10.5917	0.00113598	0.0398029
CDCA7L	0.281363	3.29984	10.5861	0.00113942	0.0398278
ZHX2	0.204422	5.42915	10.5675	0.00115091	0.0400459
EIF4BP3	0.611365	0.49035	10.5671	0.00115115	0.0400459
SLC25A37	-0.340553	11.5366	10.5586	0.00115647	0.040135
SNORA80E	0.637553	5.47625	10.5465	0.00116407	0.0403029
ERLIN2	0.21752	3.9807	10.5337	0.00117215	0.0404865
AC138761.1	-0.496005	2.81459	10.461	0.00121922	0.0417777
MKRN1	-0.347218	10.5791	10.4561	0.00122242	0.0417777
ZC3HAV1L	-0.823689	0.305046	10.4508	0.00122599	0.0417777
SH3BGRL3	-0.257325	8.05803	10.4457	0.00122933	0.0417777
CDC34	-0.361677	7.57723	10.445	0.0012298	0.0417777
RYR3	-0.797611	0.493854	10.4445	0.00123015	0.0417777
LEPR	-0.416538	3.428	10.4418	0.00123194	0.0417777
ASAP2	-0.344741	3.05394	10.441	0.00123246	0.0417777
PER3	-0.380052	2.27349	10.4221	0.00124517	0.042064
ANKRD28	-0.243666	4.64696	10.4198	0.00124668	0.042064
SLFN11	0.209594	4.59989	10.4125	0.00125163	0.0421335
IL1R2	-0.333478	5.5464	10.3977	0.00126174	0.0423222
FOS	-0.334506	7.0529	10.3958	0.00126305	0.0423222
GID4	-0.269051	4.66773	10.3764	0.00127636	0.0426701
ASPM	-0.426041	2.69302	10.3522	0.00129317	0.0431031
IGLV3-1	0.461782	3.45738	10.3454	0.00129798	0.0431031
KANK2	-0.38994	4.43453	10.3451	0.00129818	0.0431031
AL138756.1	-0.424906	2.50133	10.303	0.00132814	0.0439977
JDP2	-0.299277	4.84532	10.2689	0.0013529	0.0447161
CD69	-0.330039	3.08111	10.2415	0.00137319	0.0451602
CACHD1	-0.672025	0.542238	10.239	0.00137499	0.0451602
CRYZ	0.39852	2.45659	10.2382	0.00137563	0.0451602
ITGA2B	-0.314425	6.80061	10.1929	0.0014098	0.0460946
MEGF6	-0.324576	5.34198	10.1921	0.00141041	0.0460946
CXCL8	-0.480501	4.46762	10.1818	0.00141834	0.0462444
TRAV13-2	0.733535	1.01126	10.1779	0.00142134	0.0462444
FAM210B	-0.363383	8.43133	10.1564	0.00143798	0.0466815
CLEC2B	0.278364	4.31647	10.1474	0.00144506	0.0468071
PCYT1B	-0.448825	2.08669	10.1085	0.00147588	0.0476995
NLRP6	-0.324807	5.36189	10.0983	0.00148404	0.0478571
CCDC127	0.284175	3.27366	10.0865	0.00149358	0.0480585
MYLK	-0.298306	4.14718	10.0794	0.00149933	0.0480744
TNFRSF21	-0.591027	1.60355	10.0754	0.00150264	0.0480744
GRTP1	-0.65771	0.451592	10.0716	0.00150575	0.0480744
SEPT5	-0.346305	4.79404	10.0697	0.00150727	0.0480744
SMIM5	-0.369715	4.07861	10.049	0.00152434	0.0485127
HBA2	-0.493042	16.2293	10.0332	0.00153745	0.0488232
POLE4	0.333325	3.99534	10.0191	0.00154927	0.0490917
RN7SL679P	-0.689284	3.20062	10.01	0.00155691	0.0492267
IL1RN	0.283456	4.95606	10.0057	0.0015606	0.0492366
NMT2	0.21775	3.70445	10.0006	0.0015649	0.0492405
EPOR	-0.350288	3.8665	9.99113	0.00157296	0.0492405
FHOD1	-0.209394	4.98971	9.98869	0.00157505	0.0492405
TMEM138	-0.251151	3.93845	9.9851	0.00157812	0.0492405
PTPRK	0.39497	1.68788	9.97934	0.00158306	0.0492405
FAM46C	-0.369666	11.2055	9.97043	0.00159074	0.0492405
AL162586.1	-0.518203	1.48333	9.97007	0.00159106	0.0492405
GLRX5	-0.368052	7.55966	9.96691	0.00159379	0.0492405
FSTL1	-0.415277	2.25969	9.96424	0.0015961	0.0492405
AP004609.3	-0.606657	0.391113	9.96415	0.00159618	0.0492405
ENTPD5	-0.322422	3.4924	9.96218	0.00159788	0.0492405
TMEM184A	-0.75529	0.558222	9.9551	0.00160404	0.0492946
EXOC4	0.174708	5.22114	9.9524	0.0016064	0.0492946
KLF1	-0.438823	4.61344	9.94651	0.00161155	0.0493485
ABALON	-0.44355	2.48143	9.93273	0.00162365	0.0496124
TRIM58	-0.404487	7.96966	9.92898	0.00162697	0.0496124
TXNDC16	-0.354247	4.26631	9.91626	0.00163825	0.0498521

## Sheet: Table S1B
Supplementary Table S1B. Differentially expressed genes obtained in the edgeR_robust analysis by comparing samples M7d with M0
Gene ID	log2 fold change	log2 counts per million	F-value	P-Value	False discovery rate
TSC22D1	-0.326224	6.11263	31.2904	2.22181e-08	0.000323851
TUBB2A	-0.606226	4.63399	25.5169	4.38528e-07	0.003196
HBD	-0.671303	6.53322	23.6414	1.16064e-06	0.00400681
DPY30	0.414046	3.40937	23.3684	1.33758e-06	0.00400681
TBC1D22B	-0.386089	5.33655	23.3161	1.37446e-06	0.00400681
UBE2O	-0.474309	7.32335	22.508	2.09274e-06	0.00508397
RCCD1	-0.607517	3.45187	21.3489	3.82836e-06	0.00660459
RN7SL679P	-0.995989	3.20062	21.2542	4.02238e-06	0.00660459
PNRC2	0.307535	5.80696	21.2278	4.07803e-06	0.00660459
HBB	-0.725562	18.1062	20.2587	6.76448e-06	0.00886459
HIST1H4K	0.632782	4.59433	20.1833	7.03663e-06	0.00886459
PITHD1	-0.463705	7.20105	20.0295	7.62562e-06	0.00886459
NAP1L3	1.02549	0.518831	19.9604	7.90612e-06	0.00886459
ZFAND4	-0.3511	4.50139	18.5676	1.63986e-05	0.0161973
JHDM1D-AS1	-0.503447	4.19887	18.4919	1.70627e-05	0.0161973
TRIM10	-0.532959	4.17379	18.4135	1.77797e-05	0.0161973
RPS26	0.395575	6.75262	18.2538	1.93341e-05	0.0165773
HPS1	-0.296759	7.26873	17.9638	2.25145e-05	0.0182317
CD180	0.388717	4.31511	17.7921	2.464e-05	0.0189027
RPS2P5	0.371329	5.70167	17.4165	3.00214e-05	0.0218796
RIPOR3	-0.439231	3.19815	17.1735	3.4116e-05	0.0233632
ABALON	-0.587102	2.48143	17.0317	3.67613e-05	0.0233632
FBXO9	-0.421876	6.77364	17.0225	3.694e-05	0.0233632
RN7SL555P	-1.26477	0.398776	16.9455	3.84684e-05	0.0233632
AP003068.2	-0.491587	2.50331	16.8616	4.02068e-05	0.0233671
RBM38	-0.467698	9.0373	16.7699	4.21972e-05	0.0233671
ANKRD9	-0.465286	4.26366	16.7216	4.32844e-05	0.0233671
BCL2L1	-0.475507	9.48275	16.4679	4.94798e-05	0.0248818
KLC3	-0.674919	2.69116	16.467	4.95041e-05	0.0248818
AIM2	0.515178	2.75829	16.2471	5.55941e-05	0.0264402
POLA1	-0.358198	3.82841	16.2041	5.68698e-05	0.0264402
TXNRD2	-0.335313	4.56719	16.1653	5.80465e-05	0.0264402
SELENBP1	-0.508867	8.23351	15.907	6.65336e-05	0.0293877
FAXDC2	-0.421716	6.5402	15.7896	7.07901e-05	0.0297294
OSBP2	-0.509948	7.26255	15.7737	7.13865e-05	0.0297294
MYL4	-0.519513	5.43305	15.684	7.4855e-05	0.0303079
E2F2	-0.476635	6.38996	15.611	7.78019e-05	0.0306497
RPL10	0.401522	9.12832	15.5546	8.01584e-05	0.0307471
TCEANC	-0.363033	4.52205	15.4642	8.40848e-05	0.0314262
TESC	-0.491376	6.79488	15.3032	9.15629e-05	0.0333655
MAP3K7CL	-0.322041	5.76993	15.2016	9.66218e-05	0.0343502
TFRC	-0.342371	6.26327	15.1477	9.94215e-05	0.034504
RPL7L1	0.334777	4.87309	14.9564	0.000110022	0.0354961
CDC34	-0.434283	7.57723	14.9395	0.000111012	0.0354961
MIR646HG	-0.543681	1.83671	14.9224	0.000112024	0.0354961
HBG2	-0.581194	8.43347	14.8935	0.000113752	0.0354961
CISD1	0.495517	1.26397	14.8318	0.000117539	0.0354961
PNN	-0.277801	4.36284	14.7949	0.000119858	0.0354961
CCDC141	-0.475604	2.78204	14.7888	0.000120248	0.0354961
KIF14	-0.398039	3.59346	14.7506	0.000122706	0.0354961
FOXO4	-0.381149	7.4934	14.708	0.000125513	0.0354961
POU5F2	-0.53087	2.13572	14.6913	0.000126633	0.0354961
DNAJA4	-0.383486	5.17879	14.5848	0.000133994	0.0368508
ANKRD36BP2	-0.457806	6.58633	14.4621	0.000143006	0.0384378
TECTA	-0.723057	1.21876	14.4355	0.000145038	0.0384378
AC136632.1	0.553351	2.33328	14.3634	0.000150704	0.0387938
MKRN1	-0.411018	10.5791	14.3313	0.000153297	0.0387938
MPP1	-0.377871	8.83619	14.279	0.000157617	0.0387938
PEAR1	-0.461772	3.13883	14.2779	0.000157706	0.0387938
BPGM	-0.416772	8.14123	14.2297	0.000161796	0.0387938
POLL	-0.347802	5.89073	14.2223	0.000162436	0.0387938
HIST1H1C	0.359249	8.39764	14.1927	0.000165012	0.0387938
HNRNPA1	0.263453	7.50819	14.1476	0.000169016	0.0391044
TRAV4	0.680282	1.3541	13.9446	0.000188278	0.0428804
GAS2L1	-0.385753	3.63495	13.8949	0.000193326	0.0433095
ITM2A	0.281645	4.66277	13.8333	0.000199759	0.0433095
AC146944.2	0.598057	0.199841	13.8219	0.000200978	0.0433095
ABCC3	-0.349166	4.47183	13.8119	0.000202048	0.0433095
AC108062.1	-0.705146	0.909212	13.7404	0.000209893	0.0443392
SUPT16H	0.227106	5.62209	13.6293	0.00022268	0.0459319
TRAK2	-0.350043	7.49672	13.6204	0.000223735	0.0459319
GUSB	0.228069	5.25009	13.567	0.0002302	0.0460474
PTPN1	0.172183	6.00633	13.5348	0.000234185	0.0460474
FECH	-0.409419	9.25654	13.5295	0.000234838	0.0460474
TGM2	-0.45854	3.43415	13.4541	0.000244476	0.0460474
MARCH8	-0.408819	9.885	13.4308	0.000247521	0.0460474
MT-ND6	-0.477982	2.96234	13.4065	0.000250751	0.0460474
RPL22	0.248908	5.86948	13.3899	0.000252988	0.0460474
SEC14L4	-0.571124	1.33169	13.3785	0.000254525	0.0460474
PHOSPHO1	-0.358927	8.50394	13.3749	0.000255016	0.0460474
KANK2	-0.453153	4.43453	13.3685	0.000255889	0.0460474
ANKH	-0.268598	6.39785	13.2167	0.000277467	0.0493214

## Sheet: Table S1C
Supplementary Table S1C. Differentially expressed genes obtained in the edgeR_robust analysis by comparing samples M7d with M10h
Gene ID	log2 fold change	log2 counts per million	F-value	P-Value	False discovery rate
FKBP5	1.05962	6.27507	104.984	1.23145e-24	1.79496e-20
ZBTB16	0.898487	4.3406	100.118	1.43616e-23	1.04667e-19
PER1	1.03336	4.8624	70.4516	4.71704e-17	2.29185e-13
DDIT4	1.20628	4.62994	60.1949	8.59153e-15	3.13075e-11
TSC22D3	0.61222	8.76492	45.3308	1.66411e-11	4.85122e-08
SH3PXD2B	0.983137	1.37631	42.3827	7.50499e-11	1.82321e-07
KLF9	0.567188	4.58405	38.2604	6.19069e-10	1.28215e-06
PFKFB2	0.424536	3.81476	38.0103	7.03704e-10	1.28215e-06
SMAP2	0.405395	8.78107	35.6142	2.40532e-09	3.89555e-06
TNFAIP3	0.322511	5.77048	34.9756	3.33865e-09	4.86641e-06
GFOD1	0.476204	3.72628	33.4059	7.4797e-09	9.91129e-06
ID2	0.404928	5.65463	31.9823	1.55584e-08	1.79662e-05
KCNE1	0.775673	2.20212	31.9251	1.60236e-08	1.79662e-05
SPON2	0.65974	5.50507	31.3022	2.20835e-08	2.2992e-05
TAF8	0.372897	5.06637	30.9151	2.69565e-08	2.61946e-05
KRT5	0.98961	1.25816	26.8254	2.22695e-07	0.000202876
ABCA1	-0.499453	5.74923	26.2932	2.93327e-07	0.000250675
XKRX	1.02902	0.705546	26.1891	3.09561e-07	0.000250675
TNFRSF21	0.940939	1.60355	25.81	3.76732e-07	0.000289013
ADGRG1	0.489687	6.04301	25.5115	4.39765e-07	0.000320501
HCAR2	-0.460987	5.30653	24.9981	5.73855e-07	0.00039831
PTPRS	0.605442	4.21659	24.7706	6.45741e-07	0.000427833
GZMB	0.50964	5.90489	24.2791	8.33382e-07	0.000528147
SERPINF1	0.535566	2.60611	23.1386	1.50732e-06	0.000915448
PRDM1	0.292563	5.72796	22.4265	2.18342e-06	0.00127302
DUSP1	0.48071	8.02437	22.2802	2.35629e-06	0.00132097
RUNX3	0.33703	6.86677	22.0584	2.64479e-06	0.0014278
KLRD1	0.440466	5.77119	21.8433	2.95844e-06	0.00151325
COLQ	0.657055	2.12637	21.7519	3.10288e-06	0.00151325
IRS2	0.401388	5.79159	21.7302	3.13812e-06	0.00151325
SCAMP5	0.788494	2.10158	21.6818	3.21836e-06	0.00151325
TBC1D8	0.368396	4.69763	21.1334	4.28395e-06	0.00195134
ADAMTS1	0.6574	2.54887	20.8214	5.04172e-06	0.00222691
LINC00937	0.731773	1.26793	20.6584	5.48952e-06	0.00235339
SOX4	0.361917	3.43595	20.2532	6.78411e-06	0.00282529
IL2RB	0.366508	7.17194	19.9137	8.10196e-06	0.00328039
KIR2DL1	1.25077	0.434387	19.7784	8.69591e-06	0.00329843
ECHDC3	0.719718	1.88551	19.7477	8.83683e-06	0.00329843
CCL4	0.5472	3.16491	19.7179	8.97564e-06	0.00329843
LILRA4	0.556896	3.10086	19.7018	9.05168e-06	0.00329843
CXCR4	0.343396	7.51087	19.5491	9.80466e-06	0.00348567
BTG1	0.241361	8.13492	19.1598	1.2022e-05	0.0041722
RBM3	0.348177	6.44401	18.5659	1.64132e-05	0.00551985
GNLY	0.348047	7.6623	18.5371	1.66625e-05	0.00551985
IL3RA	0.378926	3.86705	18.3875	1.80235e-05	0.005838
AL357143.1	0.805538	1.16619	18.3038	1.88332e-05	0.00596768
FTH1P22	0.694694	1.33043	17.885	2.3466e-05	0.00722062
APP	0.24925	6.27185	17.8599	2.37781e-05	0.00722062
MARVELD1	0.402313	3.19923	17.4951	2.88043e-05	0.0085684
BCAS3	-0.245711	4.71534	17.449	2.95127e-05	0.00860354
P2RY2	0.44047	2.75344	17.1842	3.39251e-05	0.00969592
PROK2	-0.514224	5.25671	17.0364	3.66708e-05	0.0102791
CD83	-0.421817	2.75233	16.9599	3.81776e-05	0.0103338
EPHA2	0.870023	1.07635	16.9249	3.88876e-05	0.0103338
CLEC4E	0.39334	5.13561	16.9198	3.89927e-05	0.0103338
CXCR2P1	0.324138	4.86831	16.238	5.58631e-05	0.014394
PER3	0.467974	2.27349	16.1982	5.70474e-05	0.014394
PAXX	0.606469	3.20632	16.167	5.79966e-05	0.014394
CEBPD	0.514124	5.64395	16.1583	5.82632e-05	0.014394
PDK3	-0.31045	3.96161	16.1022	6.00132e-05	0.0145487
CCND3	0.374684	7.91421	16.0749	6.08859e-05	0.0145487
PTPRK	-0.503679	1.68788	16.0301	6.23428e-05	0.0146566
CLIC3	0.642185	2.99278	15.9034	6.66581e-05	0.0154224
APBA2	0.27798	5.13337	15.7897	7.07859e-05	0.0159609
RNF144B	0.299071	5.52882	15.7793	7.11759e-05	0.0159609
HSPG2	0.675788	2.25404	15.7137	7.36873e-05	0.0162737
B4GALT1	0.289299	5.93827	15.6468	7.63427e-05	0.0166085
SERPINB9	0.281042	5.94698	15.3644	8.86431e-05	0.0190009
CES1	0.482882	3.55194	15.3314	9.02027e-05	0.019055
GUSB	0.241479	5.25009	14.8857	0.000114226	0.0236253
SREBF2	0.262641	6.26617	14.8457	0.000116673	0.0236253
BCL2	0.283235	6.15448	14.8213	0.000118193	0.0236253
FLT3	0.547963	2.30599	14.8054	0.000119193	0.0236253
IL23A	-0.501908	1.8369	14.7936	0.000119942	0.0236253
CD59	-0.309273	4.43416	14.6933	0.000126498	0.0245844
SIGLEC10	0.24249	5.75329	14.5691	0.00013511	0.0255384
ACVR1B	0.283418	4.53163	14.5395	0.000137255	0.0255384
TXNIP	0.227245	11.1649	14.5372	0.000137419	0.0255384
PTGDS	0.570131	1.62928	14.5236	0.000138415	0.0255384
LATS2	0.239651	4.10677	14.4676	0.000142594	0.0259807
SGMS2	0.463068	3.29688	14.434	0.000145161	0.0261218
NRP1	0.504424	1.7935	14.3466	0.00015205	0.0270278
LAP3	0.335718	4.8033	14.2833	0.000157251	0.0276155
CUX2	0.67926	0.893353	14.1667	0.000167305	0.0289895
SNORA46	-0.81889	2.35111	14.1472	0.000169052	0.0289895
DAB2	0.304683	4.20394	14.0745	0.000175714	0.0295141
REEP4	0.349238	4.22164	14.0697	0.000176161	0.0295141
SPAG1	-0.457161	1.71393	13.9754	0.000185223	0.0306797
CCL5	0.293027	7.61719	13.9004	0.000192762	0.0311388
TLE1	0.406482	3.42063	13.8599	0.000196954	0.0311388
CD79B	-0.341543	5.96581	13.8483	0.000198176	0.0311388
IRF8	0.241296	6.31159	13.8455	0.000198472	0.0311388
GIMAP8	0.230032	6.37039	13.8375	0.000199314	0.0311388
COP1	-0.263492	5.81298	13.8235	0.000200813	0.0311388
ERLIN1	0.317852	3.85359	13.7137	0.000212896	0.032665
MGAM	-0.384361	7.74748	13.4752	0.000241742	0.0363705
SVILP1	-0.563669	1.2287	13.4729	0.000242038	0.0363705
CXCL16	0.306215	4.42628	13.4289	0.000247775	0.0368527
TCERG1	0.408349	4.02489	13.3992	0.000251727	0.0370623
VCAN	0.227853	8.94895	13.3287	0.000261378	0.0380984
ERN1	0.188278	6.69183	13.3014	0.000265215	0.0382749
MUC5B	0.755922	0.835811	13.2612	0.000270958	0.0385304
VWA7	0.594624	1.03583	13.2521	0.000272271	0.0385304
SLC25A35	0.730845	0.6841	13.1531	0.000287048	0.0401025
SNORA11	-0.841239	2.00666	13.1301	0.000290594	0.0401025
DUSP2	0.468453	4.49835	13.1234	0.000291635	0.0401025
KIR2DS4	0.936028	0.583729	13.0847	0.000297716	0.0405562
ACTG1	0.295062	10.2758	13.0343	0.000305832	0.0411939
FSCN1	0.60846	2.42191	13.0208	0.00030805	0.0411939
REC8	0.345939	3.86641	12.9844	0.000314105	0.0412501
MOSPD3	0.503071	2.19527	12.9842	0.00031413	0.0412501
UBE2E3	0.397066	3.41037	12.8957	0.00032934	0.0427566
EPHB4	-0.326243	4.04618	12.8836	0.00033147	0.0427566
CDK5R1	0.377498	3.72575	12.8483	0.000337787	0.0430884
CMKLR1	0.263317	4.48775	12.8363	0.000339954	0.0430884
HIPK2	0.266734	6.19771	12.7454	0.000356894	0.0448456
LAMP5	0.654894	1.21831	12.6125	0.000383183	0.0477374
DGKZP1	0.736845	0.452027	12.5423	0.000397839	0.0491432
WDSUB1	0.502442	1.5278	12.4908	0.000408955	0.049927
PACSIN1	0.485852	2.241	12.4814	0.000411034	0.049927

## Sheet: Table S1D
Supplementary Table S1D. Differentially expressed genes obtained in the edgeR_sensitive analysis by comparing samples M10h with M0
Gene ID	log2 fold change	log2 counts per million	F-value	P-Value	False discovery rate
PER1	-1.18489	4.85789	156.635	6.1637e-36	3.59356e-31
DDIT4	-1.14418	4.60952	129.476	5.34373e-30	1.55775e-25
FKBP5	-0.922886	6.28088	119.941	6.52636e-28	1.26833e-23
HNF1B	2.8652	9.06968	95.2181	1.70668e-22	2.48758e-18
RNA5-8S5	1.67294	3.60687	92.5143	6.68936e-22	7.50671e-18
ZBTB16	-0.944594	4.3265	92.2293	7.72533e-22	7.50671e-18
ABCC8	2.67966	10.0487	90.9884	1.44631e-21	1.20461e-17
APOB	-3.64536	2.5978	87.4604	8.60477e-21	6.27094e-17
NEUROD1	2.95659	8.09119	87.0211	1.07443e-20	6.96016e-17
SNORD3A	0.714155	13.143	80.996	2.26318e-19	1.31948e-15
SNORA80E	0.806304	5.71843	80.5704	2.80707e-19	1.40321e-15
SPON2	-0.781846	5.48359	80.5141	2.88815e-19	1.40321e-15
PAX4	2.78696	8.10133	79.8657	4.00973e-19	1.79827e-15
IRS2	-0.699787	5.78322	67.8911	1.72852e-16	7.19831e-13
CEBPD	-0.703752	5.61719	64.9295	7.76582e-16	3.01842e-12
PDX1	2.52227	7.19841	64.1292	1.16566e-15	4.24752e-12
PCSK9	-3.07658	2.13609	61.1708	5.23508e-15	1.79539e-11
TSC22D3	-0.59575	8.75877	57.2752	3.79029e-14	1.22767e-10
HNF4A	1.93855	9.27767	57.0645	4.21876e-14	1.29454e-10
NRGN	-0.611978	6.73629	54.1665	1.84256e-13	5.37125e-10
GCK	1.86714	8.98807	52.0465	5.42158e-13	1.50519e-09
DUSP1	-0.564077	8.01311	50.0862	1.47173e-12	3.90022e-09
CD180	0.682516	4.33144	49.8173	1.68786e-12	4.2785e-09
KCNJ11	1.86422	8.41566	48.7107	2.96716e-12	7.20798e-09
HBA1	-0.503829	14.8163	45.7036	1.376e-11	3.20894e-08
CELP	2.25231	4.69935	43.0337	5.38149e-11	1.20674e-07
HBA2	-0.470041	16.2061	41.1952	1.37781e-10	2.97514e-07
FP671120.4	0.513269	11.6718	41.0707	1.46848e-10	3.05769e-07
SNORD3C	0.643226	6.32124	40.8813	1.61788e-10	3.25261e-07
YBX3	-0.497851	8.31884	39.0314	4.17096e-10	8.10585e-07
RBM38	-0.488631	9.03394	38.6186	5.15341e-10	9.69207e-07
UBXN6	-0.476427	8.70374	36.3741	1.6287e-09	2.96738e-06
SLC25A39	-0.466217	10.7482	36.2106	1.77129e-09	3.12938e-06
FCRLA	0.583646	4.23221	35.8638	2.11636e-09	3.62905e-06
CD79B	0.500836	5.96732	35.7085	2.29191e-09	3.81779e-06
HNF1A	1.66064	8.22058	35.4375	2.63405e-09	4.26584e-06
SLC6A8	-0.492522	6.3551	35.0039	3.29087e-09	5.18553e-06
HBB	-0.421676	18.0626	34.9203	3.43515e-09	5.27043e-06
BCL2L1	-0.458428	9.47127	34.5619	4.12964e-09	6.1735e-06
AC008038.1	0.74185	3.01727	33.5427	6.97249e-09	1.01628e-05
CCND3	-0.459715	7.8911	33.2592	8.06673e-09	1.14709e-05
TNS1	-0.45493	8.15958	33.0269	9.09025e-09	1.26166e-05
ADGRG1	-0.488625	6.05542	32.9814	9.30527e-09	1.26166e-05
PI3	-0.631781	3.77954	32.7364	1.05553e-08	1.39863e-05
DMTN	-0.444123	9.82037	32.6565	1.09981e-08	1.42491e-05
KLF9	-0.541245	4.60609	32.5805	1.14369e-08	1.44955e-05
KRT1	-0.479189	6.45172	32.3746	1.27153e-08	1.57729e-05
AL590867.2	0.698614	3.0494	31.0531	2.51094e-08	3.04985e-05
HIST1H4K	0.552785	4.59003	30.5888	3.18956e-08	3.70272e-05
INS	1.97933	4.36233	30.5599	3.2375e-08	3.70272e-05
AREG	-3.03347	-0.784608	30.559	3.23898e-08	3.70272e-05
SMAP2	-0.430918	8.76888	30.4793	3.37471e-08	3.7837e-05
PTPRS	-0.558303	4.19644	29.942	4.45193e-08	4.89729e-05
DUSP2	-0.527346	4.50577	29.8704	4.61947e-08	4.98749e-05
CLEC4E	-0.482298	5.15013	29.6956	5.05535e-08	5.35886e-05
RNA5-8SN3	0.581173	5.58758	29.5839	5.35514e-08	5.55829e-05
CLDN5	-0.841197	2.28196	29.5555	5.43417e-08	5.55829e-05
AC092490.1	-0.447448	6.79707	29.4487	5.74228e-08	5.77218e-05
OST4	-0.476444	5.27184	29.3383	6.07866e-08	5.91753e-05
NPRL3	-0.44016	6.95106	29.3348	6.08988e-08	5.91753e-05
ESPN	-0.605306	3.60641	29.2756	6.27866e-08	6.00095e-05
HIST1H4J	0.488359	5.51526	29.2418	6.38917e-08	6.00809e-05
ALAS2	-0.41499	10.6923	28.8938	7.64642e-08	7.07622e-05
SCARNA6	0.475017	5.88814	28.7851	8.08776e-08	7.3677e-05
PPBP	-0.4255	7.9713	28.732	8.3125e-08	7.45593e-05
MPIG6B	-0.53434	4.08666	27.883	1.28885e-07	0.000112484
EEF1A1P5	0.586297	3.84021	27.8626	1.3025e-07	0.000112484
TRIM58	-0.419259	7.97857	27.8487	1.31195e-07	0.000112484
MAP2K3	-0.419618	8.0574	27.7653	1.36971e-07	0.000115257
TESC	-0.435997	6.76558	27.7401	1.38768e-07	0.000115257
PLVAP	-0.583248	3.59077	27.718	1.4036e-07	0.000115257
SLC4A1	-0.40405	10.1357	27.3373	1.70894e-07	0.000138381
GYPC	-0.408963	9.46295	27.2631	1.77582e-07	0.000141827
FBXO7	-0.402262	10.3405	27.0709	1.96144e-07	0.00015277
DCAF12	-0.399605	10.6199	27.0598	1.97272e-07	0.00015277
TUBA1A	0.41872	7.29676	27.0415	1.99144e-07	0.00015277
RN7SL242P	-0.585456	3.61212	26.8939	2.14953e-07	0.000162756
SNORD41	-0.576196	3.92064	26.175	3.11848e-07	0.000233095
RAB44	-0.532791	3.82131	25.7481	3.89031e-07	0.000287105
RNA5-8SN3	1.07405	2.41537	25.314	4.87179e-07	0.000355044
CXCR2P1	-0.453467	4.86678	25.2348	5.07612e-07	0.000362668
KCNE1	-0.764953	2.21203	25.2254	5.10082e-07	0.000362668
COLQ	-0.783618	2.13324	24.8486	6.20167e-07	0.000435626
IL5RA	-0.536659	3.67814	24.7382	6.5675e-07	0.000455831
SOCS1	-0.9986	1.66351	24.6471	6.88514e-07	0.000472256
RPL39	0.596893	3.24177	24.5159	7.37033e-07	0.00049819
SNORD11B	0.50743	4.43282	24.4659	7.56398e-07	0.00049819
UBE2O	-0.397485	7.32043	24.4529	7.61526e-07	0.00049819
ANK1	-0.394592	7.77891	24.4466	7.64017e-07	0.00049819
CEL	1.07235	8.13142	24.434	7.69049e-07	0.00049819
HBM	-0.420992	6.45992	24.3905	7.86604e-07	0.000503963
EPHA2	-1.0872	1.12441	24.3313	8.11143e-07	0.000514035
E2F2	-0.406661	6.37677	24.248	8.47018e-07	0.000527977
FKBP8	-0.378699	10.7315	24.2171	8.60712e-07	0.000527977
RNF11	-0.390817	8.16097	24.1923	8.7185e-07	0.000527977
MARCH8	-0.380425	9.8698	24.1813	8.76836e-07	0.000527977
SELENBP1	-0.391396	8.19869	24.1778	8.78423e-07	0.000527977
SNORA3B	0.775815	2.40382	24.0613	9.33246e-07	0.000555205
ZFPM1	-0.634057	2.90227	23.9797	9.73617e-07	0.000573372
SH3PXD2B	-0.990042	1.39076	23.7627	1.08982e-06	0.000633016
GMPR	-0.404953	6.33486	23.7507	1.09661e-06	0.000633016
RPL13AP25	0.642261	2.84262	23.6475	1.15704e-06	0.00065773
PMAIP1	0.56224	3.22815	23.6393	1.16199e-06	0.00065773
NFIX	-0.405149	6.0824	23.5051	1.24591e-06	0.000696447
CARM1	-0.408052	5.80406	23.4922	1.25428e-06	0.000696447
SMPD3	-0.463167	4.4082	23.2157	1.44816e-06	0.000796514
FAXDC2	-0.395408	6.51364	23.1682	1.48441e-06	0.000804929
SH3BGRL2	-0.423505	5.10111	23.1596	1.49107e-06	0.000804929
R3HDM4	-0.370202	9.65476	22.7109	1.88311e-06	0.00100083
SLC7A5	-0.475839	4.13854	22.7056	1.8883e-06	0.00100083
SNORD17	0.395802	7.86969	22.6729	1.92069e-06	0.00100883
SNORA23	0.47112	4.28927	22.5543	2.04297e-06	0.00106348
SMOX	-0.434448	4.92478	22.5031	2.0981e-06	0.00108251
PTPRO	0.649641	2.50595	22.4385	2.16996e-06	0.00110976
CA1	-0.386245	6.97547	22.2898	2.34458e-06	0.00118012
BPGM	-0.375724	8.12245	22.287	2.34802e-06	0.00118012
FAM46C	-0.359653	11.1848	22.2101	2.44402e-06	0.00120839
SNORA71B	0.44026	5.19543	22.2087	2.44572e-06	0.00120839
LYL1	-0.407012	5.58164	22.1386	2.53675e-06	0.00124284
KLF1	-0.443325	4.62286	22.0361	2.67588e-06	0.00130008
SNORA2A	0.513797	3.85051	21.9297	2.82842e-06	0.0013616
FP671120.3	0.678134	4.54985	21.9156	2.84922e-06	0.0013616
LDLR	-0.452918	4.48135	21.7379	3.12565e-06	0.00148156
MXI1	-0.368694	8.38319	21.6716	3.23563e-06	0.00152132
PAXX	-0.567904	3.20287	21.4768	3.58152e-06	0.00167048
SNORD67	0.37898	7.89986	21.4466	3.63835e-06	0.00168352
FECH	-0.362202	9.24018	21.3831	3.76091e-06	0.00172653
HIST1H1C	0.362901	8.39184	21.2163	4.10287e-06	0.00186879
YOD1	-0.365666	8.14024	21.0941	4.37292e-06	0.00197225
SNCA	-0.358309	9.59935	21.0703	4.42746e-06	0.00197225
SHARPIN	-0.387682	5.79636	21.0686	4.43149e-06	0.00197225
OSBP2	-0.372369	7.25818	21.0184	4.54919e-06	0.00200114
FAM210B	-0.363201	8.41583	21.0117	4.56505e-06	0.00200114
SH3TC1	-0.401005	5.3068	20.8775	4.89634e-06	0.00213035
SNORD8	0.374132	7.97577	20.7652	5.19192e-06	0.00222767
GFI1B	-0.438907	4.37447	20.7636	5.19645e-06	0.00222767
UBALD1	-0.475464	3.91796	20.699	5.37452e-06	0.00228719
GLRX5	-0.365554	7.55833	20.6304	5.57064e-06	0.00235347
GZMB	-0.386078	5.89954	20.5963	5.67082e-06	0.00237856
RN7SL679P	-0.575727	3.29461	20.5419	5.83428e-06	0.00242965
ID3	0.51275	3.50131	20.4073	6.25918e-06	0.0025881
RNY4P10	-0.992077	1.20396	20.1826	7.0392e-06	0.00289014
MPP1	-0.351495	8.81769	20.1128	7.30077e-06	0.00297657
AP003068.2	-0.623528	2.49738	20.0821	7.41904e-06	0.00298536
CISD2	-0.431752	4.34227	20.0806	7.42474e-06	0.00298536
CLU	-0.365177	6.77873	20.0308	7.62095e-06	0.00304326
OR2W3	-0.392908	5.36073	19.9452	7.96973e-06	0.00316089
ABCA1	0.373673	5.75155	19.9017	8.15332e-06	0.00321186
MEGF6	-0.388924	5.31526	19.8733	8.27528e-06	0.00323802
PTOV1	-0.415999	4.55135	19.8573	8.34476e-06	0.00324344
ANKRD9	-0.431865	4.29969	19.834	8.44713e-06	0.00326149
MYL9	-0.404852	4.95987	19.7854	8.66471e-06	0.00332348
EEF1A1	0.337137	11.5892	19.7726	8.72279e-06	0.0033239
SCARNA3	0.448901	4.67547	19.6796	9.15761e-06	0.00346693
GFOD1	-0.469752	3.73706	19.6515	9.29364e-06	0.00349056
SFRP2	-0.752019	1.87221	19.642	9.33978e-06	0.00349056
THBS1	-0.367089	6.27784	19.5915	9.58965e-06	0.00355251
RPS2P46	0.532159	3.2495	19.584	9.62739e-06	0.00355251
SNORD105	-0.48616	3.99325	19.5194	9.95851e-06	0.00365158
RNF10	-0.343566	9.19892	19.4946	1.00888e-05	0.00367624
TRPM2	-0.439082	4.16272	19.4481	1.03373e-05	0.00373115
PPDPF	-0.396685	5.10461	19.4426	1.03675e-05	0.00373115
CDC34	-0.354942	7.56196	19.3673	1.07845e-05	0.0038574
RPL3P4	0.610564	2.59692	19.3053	1.11399e-05	0.00396023
CCL4	-0.532836	3.17694	19.2746	1.13208e-05	0.00400016
FP236383.3	0.427655	7.60983	19.1486	1.20933e-05	0.00424737
SCAMP5	-0.700211	2.12451	19.0908	1.24651e-05	0.00435174
GRINA	-0.348859	7.59889	19.0687	1.26102e-05	0.00437619
RANBP10	-0.353716	6.83367	18.9519	1.34059e-05	0.00462478
FP236383.2	1.20733	1.78028	18.8611	1.40595e-05	0.00482174
PBX1	-0.422884	4.20571	18.8251	1.43273e-05	0.00485866
PTPRF	-0.656572	2.20691	18.8243	1.43338e-05	0.00485866
PHOSPHO1	-0.341452	8.48722	18.7983	1.45304e-05	0.00489684
NCK2	-0.375563	5.41385	18.779	1.46779e-05	0.0049181
CLIC3	-0.565761	2.9722	18.7617	1.48118e-05	0.00493217
RF00019	0.830934	2.74278	18.7518	1.48891e-05	0.00493217
AC004453.1	0.672711	2.09136	18.7242	1.51061e-05	0.00497578
ADIPOR1	-0.332419	10.5167	18.6783	1.54741e-05	0.00506837
IL13RA1	-0.374189	5.31727	18.6541	1.56714e-05	0.00510431
KIF14	-0.465549	3.61048	18.514	1.68663e-05	0.00545592
PSMF1	-0.339383	8.39305	18.506	1.6938e-05	0.00545592
MKRN1	-0.33035	10.5566	18.472	1.72426e-05	0.0055235
GP9	-0.498083	3.39603	18.4337	1.75923e-05	0.00560475
PIP4K2A	-0.33411	9.07175	18.3802	1.80931e-05	0.00572568
SHISA4	-0.564039	3.06113	18.3693	1.81976e-05	0.00572568
PF4	-0.358358	6.22568	18.3621	1.82665e-05	0.00572568
AL513008.1	-1.11236	0.63421	18.3371	1.85071e-05	0.00577006
TGFB1	-0.353639	6.31576	18.3114	1.87585e-05	0.00581732
NID1	-0.427673	4.18027	18.2829	1.90418e-05	0.00587395
HSPG2	-0.660053	2.24921	18.2626	1.92453e-05	0.00590548
RNA5-8SP6	0.378299	6.42602	18.17	2.02043e-05	0.00616728
RAB3IL1	-0.532565	2.97812	18.0777	2.12079e-05	0.00643991
SNORD71	-0.35611	7.22106	18.0256	2.17958e-05	0.00657981
MBNL3	-0.330902	9.37772	18.017	2.18943e-05	0.00657981
CXCR4	-0.338702	7.5018	17.9882	2.22287e-05	0.00664603
STRADB	-0.336178	8.45056	17.973	2.2407e-05	0.00666517
PROK2	0.369858	5.29697	17.9581	2.25831e-05	0.00668346
PRKAR2B	-0.355952	5.65054	17.8513	2.38862e-05	0.0070334
PEAR1	-0.505529	3.13726	17.7151	2.56593e-05	0.00751754
FSCN1	-0.630297	2.43359	17.6959	2.59189e-05	0.00752169
ECHDC3	-0.717295	1.89045	17.6907	2.59899e-05	0.00752169
UBB	-0.331145	9.04712	17.6829	2.60972e-05	0.00752169
RPS23P8	0.570619	2.6777	17.6762	2.61896e-05	0.00752169
SLC25A37	-0.319181	11.5189	17.6181	2.70015e-05	0.00771686
KRT5	-0.921319	1.30152	17.5931	2.73584e-05	0.00778072
SIAH2	-0.338057	7.32737	17.5721	2.76629e-05	0.00782913
RF00019	-0.643808	2.57953	17.4737	2.91322e-05	0.00820513
SERF2	-0.333756	7.82647	17.4423	2.96169e-05	0.00828655
ESAM	-0.457788	3.55502	17.4366	2.97055e-05	0.00828655
ITM2A	0.386339	4.65849	17.405	3.02044e-05	0.0083856
TPST1	-0.593201	2.44202	17.3507	3.10788e-05	0.00858746
RPL10AP6	0.730233	1.79335	17.2718	3.23965e-05	0.00890936
SLC6A9	-0.600732	2.37079	17.2608	3.25855e-05	0.00891283
HAGH	-0.334276	7.54699	17.2474	3.28152e-05	0.00891283
TMEM63B	-0.345659	6.22625	17.2444	3.28678e-05	0.00891283
GSPT1	-0.325121	8.79864	17.2188	3.33132e-05	0.00899179
SNORD9	0.446796	3.92594	17.2014	3.36206e-05	0.00900342
CAVIN2	-0.33272	7.2102	17.1988	3.36651e-05	0.00900342
MIB2	-0.367883	5.18423	17.1878	3.38622e-05	0.00901477
RAB2B	-0.335307	7.05255	17.0881	3.56869e-05	0.00945735
RPL13AP5	0.422304	4.09857	17.0541	3.63305e-05	0.00958436
CD8B	0.36206	5.48118	17.0454	3.64969e-05	0.00958488
MYL4	-0.359734	5.42352	17.0021	3.73406e-05	0.00969061
CHPT1	-0.353481	5.5308	16.9976	3.74282e-05	0.00969061
SPTB	-0.332563	7.22878	16.9914	3.75503e-05	0.00969061
RPL6P27	0.575061	2.57403	16.9907	3.75644e-05	0.00969061
PITHD1	-0.333713	7.18194	16.9595	3.81859e-05	0.00980756
RPL15P3	0.661216	2.14497	16.8816	3.97868e-05	0.0101739
RPL13P12	0.418779	4.43186	16.7061	4.36406e-05	0.0111045
SLC24A3	-0.636868	2.09398	16.6938	4.39259e-05	0.0111045
IL1R2	-0.348202	5.54508	16.6907	4.39974e-05	0.0111045
FOXO3	-0.320061	8.64231	16.6756	4.43495e-05	0.0111451
AL122020.1	0.73019	1.81689	16.6375	4.52498e-05	0.0113148
TRIM10	-0.400313	4.1957	16.6306	4.54128e-05	0.0113148
WBP2	-0.328475	7.08114	16.5693	4.69064e-05	0.0116372
CA2	-0.380807	4.52211	16.5143	4.82858e-05	0.0119286
AC034236.1	0.622284	2.24101	16.4524	4.98874e-05	0.0122723
TUBB1	-0.320474	7.89461	16.4252	5.06103e-05	0.0123671
SH3TC2	-0.6266	2.08337	16.4167	5.08374e-05	0.0123671
BNIP3L	-0.311747	10.9611	16.414	5.09093e-05	0.0123671
CES1	-0.458536	3.56012	16.395	5.14219e-05	0.0124398
TFDP1	-0.326389	7.25308	16.3871	5.16378e-05	0.0124404
FTH1	-0.364231	5.15506	16.3604	5.23688e-05	0.0125646
STIL	-0.359339	5.18345	16.326	5.33284e-05	0.0127424
LINC02288	-0.742508	1.56574	16.2739	5.48144e-05	0.013044
RAB11B	-0.367842	4.9361	16.2137	5.65839e-05	0.0134104
GRIN1	-2.28099	-1.06847	16.1904	5.72849e-05	0.0135216
CMTM5	-0.483218	3.15415	16.1563	5.83261e-05	0.0137118
HEMGN	-0.323102	7.98098	16.1383	5.8883e-05	0.0137871
LINC00989	-0.444784	3.47823	16.1005	6.00694e-05	0.0140087
TECR	0.348352	5.88253	16.084	6.05968e-05	0.0140754
SCARNA13	0.379501	5.50404	16.0424	6.19406e-05	0.0143304
GABARAPL2	-0.326408	6.92937	16.0305	6.23321e-05	0.014364
SNORD46	0.322466	9.85639	16.0076	6.30895e-05	0.0144813
IRAK3	-0.336531	5.7004	15.9887	6.37217e-05	0.014569
MLXIP	-0.335948	5.79026	15.9606	6.4677e-05	0.0147297
RPS7	0.318238	7.70081	15.9144	6.62735e-05	0.0150345
RCCD1	-0.447965	3.46187	15.8614	6.81557e-05	0.0154016
FOXO4	-0.318567	7.48319	15.7828	7.10475e-05	0.0159931
PRDX6	-0.316446	7.9786	15.7653	7.17075e-05	0.0160796
RF00019	0.753711	1.97757	15.7092	7.3867e-05	0.0165004
ITGB5	-0.374723	4.47175	15.6934	7.44852e-05	0.0165749
SLC1A5	-0.336418	5.62024	15.6672	7.55233e-05	0.016742
TTC7B	-0.460243	3.26275	15.6518	7.61437e-05	0.0168157
KANK2	-0.375758	4.43192	15.6272	7.71372e-05	0.0169708
DAB2	-0.38416	4.21852	15.5893	7.87008e-05	0.0172497
GAS2L1	-0.429158	3.61548	15.5273	8.13264e-05	0.0177584
HLA-DOB	0.590105	2.21074	15.4243	8.58783e-05	0.0186158
PF4V1	-0.519869	2.86518	15.424	8.58914e-05	0.0186158
AP001324.1	0.48147	3.22989	15.4133	8.63809e-05	0.0186525
RNY4P7	-0.753788	1.74412	15.4059	8.67186e-05	0.0186563
ITGA2B	-0.319482	6.79915	15.3861	8.76337e-05	0.0187839
PRR5	-0.376504	4.35275	15.3628	8.87182e-05	0.0188981
FAM117A	-0.313499	7.53591	15.3608	8.88147e-05	0.0188981
POLE4	0.397804	4.03425	15.2785	9.27668e-05	0.0196672
PRF1	-0.306181	8.72045	15.2446	9.4449e-05	0.0199513
SNORD83A	0.329153	6.78087	15.1677	9.83755e-05	0.0206715
EPB42	-0.323061	6.4635	15.164	9.85672e-05	0.0206715
KLC3	-0.519911	2.70708	15.1424	9.97001e-05	0.0207418
MFSD2B	-0.376784	4.31696	15.1334	0.000100176	0.0207418
C9orf78	-0.308729	8.05647	15.1316	0.000100275	0.0207418
BSG	-0.304059	9.31157	15.1306	0.000100326	0.0207418
EEF1B2P3	0.718059	1.54389	15.0802	0.00010304	0.0212277
F13A1	-0.305567	7.89398	15.0598	0.00010416	0.0213829
SGMS2	-0.451962	3.2792	14.9953	0.000107779	0.0220482
HCAR2	0.335173	5.31136	14.9668	0.000109423	0.0223062
SNORA7B	0.324412	8.20408	14.9372	0.000111151	0.0225101
ALOX15	-0.380343	4.49625	14.9365	0.000111195	0.0225101
CD28	0.332646	5.38886	14.9046	0.000113088	0.0227402
NLRP6	-0.334952	5.33943	14.9042	0.000113112	0.0227402
RIOK3	-0.305004	8.76592	14.8811	0.000114505	0.0229412
RALGPS2	0.347047	4.84716	14.8268	0.000117851	0.0235306
RN7SL8P	-1.36709	-0.271428	14.7871	0.000120358	0.0238882
ANXA3	0.416519	3.66322	14.7855	0.000120461	0.0238882
SERPINF1	-0.531946	2.61569	14.7643	0.000121825	0.0239572
DPM2	-0.315027	6.69549	14.7611	0.00012203	0.0239572
FAM104A	-0.319424	6.151	14.7609	0.000122042	0.0239572
MAP1A	-0.438429	3.35707	14.746	0.000123011	0.0240046
MAP3K7CL	-0.323161	5.74877	14.7385	0.0001235	0.0240046
PLEK2	-0.391301	3.99663	14.735	0.000123732	0.0240046
CD19	0.427997	3.45668	14.732	0.00012393	0.0240046
FCAR	-0.389309	3.9784	14.6976	0.00012621	0.0243653
HLA-DOA	0.350669	4.79816	14.6694	0.000128109	0.0246238
RPL37P2	0.63821	1.97695	14.6653	0.000128394	0.0246238
STXBP2	-0.324599	5.68438	14.6288	0.000130904	0.0250228
PHC2	-0.307932	7.16673	14.5957	0.000133219	0.0253822
TSPAN4	-0.431602	3.48233	14.5894	0.000133664	0.025384
MS4A1	0.333047	5.19833	14.5789	0.000134417	0.0254441
SCARNA22	0.481759	3.72127	14.5351	0.000137573	0.0259573
SMIM5	-0.379809	4.09711	14.5203	0.00013866	0.0260396
MCOLN1	-0.327193	5.564	14.517	0.000138903	0.0260396
RPL9	0.301246	8.12578	14.4563	0.000143451	0.0267621
GNAZ	-0.388004	4.07337	14.4534	0.000143675	0.0267621
SCARNA5	0.33882	5.30555	14.4171	0.000146473	0.0271964
LAMP5	-0.772476	1.2595	14.4107	0.000146967	0.0272014
TSPOAP1	-0.347559	4.70819	14.3869	0.000148836	0.0274602
TMCC2	-0.318035	5.89158	14.3536	0.000151496	0.0278629
GNA15	-0.369671	4.20976	14.3098	0.00015506	0.0284286
CALD1	-0.667219	1.71938	14.2858	0.00015705	0.0287031
EPB41	-0.289513	10.3815	14.2676	0.000158578	0.0288919
CNIH3	-0.420004	3.40755	14.1712	0.000166907	0.0303146
FRMD4A	-0.357301	4.50888	14.152	0.000168617	0.0305302
POLL	-0.314869	5.90197	14.1204	0.000171479	0.0309522
MIR6719	-2.80344	-1.53093	14.046	0.000178393	0.0320531
C3	-0.610892	1.97977	14.043	0.000178677	0.0320531
DNM3	-0.376541	3.98347	13.993	0.000183495	0.0328163
SEPT5	-0.340473	4.79216	13.9844	0.000184336	0.0328659
XK	-0.313147	5.95523	13.9778	0.000184988	0.0328816
KLRD1	-0.319925	5.79352	13.9711	0.00018565	0.032899
SPARC	-0.301027	7.02379	13.896	0.000193209	0.0341347
SWAP70	0.353876	4.37399	13.8795	0.000194921	0.0343332
COQ5	0.469068	2.84713	13.8531	0.000197679	0.034714
IFIT1B	-0.332048	5.08342	13.8404	0.00019902	0.0348446
GNG11	-0.346968	4.54392	13.8169	0.000201516	0.0351761
PDZK1IP1	-0.309601	6.36286	13.8099	0.00020227	0.0352022
FOS	-0.302276	7.18286	13.7594	0.000207782	0.036013
ODF3B	-0.357085	4.41015	13.756	0.000208164	0.036013
RILP	-0.329812	5.20393	13.7498	0.000208842	0.0360234
RF00019	-2.36265	-0.55629	13.7407	0.00020986	0.0360922
CLEC10A	0.385113	3.89925	13.7219	0.000211969	0.0363478
RN7SL128P	-0.565641	2.17706	13.5849	0.000228021	0.0389856
EIF1B	-0.312636	5.71678	13.5113	0.000237138	0.0404258
SNORD116-15	0.531386	3.10534	13.4964	0.000239027	0.040629
HBQ1	-0.377494	4.04073	13.4812	0.000240966	0.0408395
LINC02289	-0.538163	2.34946	13.4475	0.000245335	0.0414595
GNLY	-0.291276	7.65489	13.4085	0.000250486	0.0422075
LILRA4	-0.448637	3.09925	13.3238	0.000262062	0.044031
TXNRD2	-0.342147	4.56114	13.3088	0.000264164	0.0442566
RPL21P16	0.561444	2.30284	13.2899	0.00026685	0.0445784
HBD	-0.304285	6.55282	13.2528	0.000272185	0.0453398
ACVR1B	-0.34188	4.54814	13.1809	0.000282821	0.0469773
RPS7P1	0.616286	1.89186	13.1702	0.000284444	0.0471126
AC007969.1	0.467583	2.94253	13.1004	0.000295242	0.0486746
EGF	-0.454593	2.87333	13.0985	0.000295544	0.0486746

## Sheet: Table S1E
Supplementary Table S1E. Differentially expressed genes obtained in the edgeR_sensitive analysis by comparing samples M7d with M0
Gene ID	log2 fold change	log2 counts per million	F-value	P-Value	False discovery rate
HBB	-0.682403	18.0626	90.4165	1.93093e-21	1.12577e-16
APOB	-2.81137	2.5978	69.3705	8.16359e-17	2.37977e-12
PCSK9	-2.8641	2.13609	64.4283	1.0015e-15	1.94631e-11
HBD	-0.656953	6.55282	61.5826	4.24711e-15	6.19038e-11
RN7SL679P	-0.946486	3.29461	56.8497	4.70566e-14	5.48698e-10
CELP	2.3327	4.69935	55.1324	1.12712e-13	1.09522e-09
HNF1B	2.02876	9.06968	53.6246	2.42769e-13	2.02199e-09
NEUROD1	2.09464	8.09119	52.2996	4.76593e-13	3.47329e-09
PAX4	2.05461	8.10133	50.5204	1.17958e-12	7.64133e-09
ABCC8	1.69797	10.0487	41.6533	1.09002e-10	6.35501e-07
SNORD6	-0.573456	6.96152	40.6335	1.83664e-10	9.73455e-07
KCNJ11	1.63718	8.41566	40.1915	2.30287e-10	1.11885e-06
HBG2	-0.52293	8.39707	39.6487	3.04056e-10	1.36362e-06
GCK	1.55101	8.98807	38.8987	4.4644e-10	1.85917e-06
HIST1H4K	0.621578	4.59003	38.6595	5.04642e-10	1.96144e-06
INS	2.03255	4.36233	37.4584	9.33949e-10	3.40319e-06
HIST1H4J	0.543993	5.51526	36.0016	1.97181e-09	6.76239e-06
OSBP2	-0.480205	7.25818	34.4092	4.46665e-09	1.44675e-05
SELENBP1	-0.46684	8.19869	33.6357	6.64688e-09	2.03961e-05
HBM	-0.485508	6.45992	32.6972	1.07706e-08	3.13973e-05
PDX1	1.63219	7.19841	32.191	1.39749e-08	3.87983e-05
ALAS2	-0.443127	10.6923	31.7302	1.77167e-08	4.69508e-05
BCL2L1	-0.442214	9.47127	31.6	1.89446e-08	4.8022e-05
SNORD17	0.450896	7.86969	29.1049	6.85696e-08	0.000166573
TESC	-0.445329	6.76558	28.8733	7.72788e-08	0.000179272
PITHD1	-0.435972	7.18194	28.8075	7.99471e-08	0.000179272
MYL4	-0.469982	5.42352	28.5762	9.00894e-08	0.000194533
TUBB2A	-0.559584	4.62708	28.27	1.05526e-07	0.000219728
HNF4A	1.30694	9.27767	27.9287	1.25878e-07	0.000253066
RNU5A-1	-0.517942	4.59344	27.7971	1.34739e-07	0.000261851
RPL10	0.416763	9.14075	27.5073	1.56511e-07	0.000293753
RPS26	0.441949	6.73268	27.3598	1.68922e-07	0.000293753
SLC25A39	-0.405515	10.7482	27.348	1.69954e-07	0.000293753
UBE2O	-0.425093	7.32043	27.3326	1.71308e-07	0.000293753
HNF1A	1.37999	8.22058	27.2754	1.76458e-07	0.000293939
HIST1H1C	0.416215	8.39184	27.0761	1.95611e-07	0.000316793
BCRP4	2.80468	0.913879	26.4009	2.77437e-07	0.000437166
SNORD3A	0.3999	13.143	26.3355	2.86983e-07	0.000440308
RPS28	0.437535	6.98893	26.2727	2.96475e-07	0.000443207
RBM38	-0.403944	9.03394	26.1477	3.163e-07	0.000447961
E2F2	-0.427204	6.37677	26.141	3.17389e-07	0.000447961
TRIM10	-0.504525	4.1957	26.109	3.22705e-07	0.000447961
FAXDC2	-0.416467	6.51364	25.2879	4.93835e-07	0.000669572
HBG1	-0.416921	7.78674	25.1481	5.30966e-07	0.000703554
UBXN6	-0.393329	8.70374	24.4268	7.71937e-07	0.00100012
RCCD1	-0.544387	3.46187	23.635	1.16455e-06	0.00147599
MKRN1	-0.374967	10.5566	23.5256	1.23269e-06	0.00151723
MARCH8	-0.378579	9.8698	23.5001	1.24913e-06	0.00151723
GPX1	-0.385999	8.30126	23.1644	1.4873e-06	0.00176965
DCAF12	-0.370246	10.6199	22.9069	1.70046e-06	0.0019828
BSG	-0.374302	9.31157	22.5514	2.04611e-06	0.00233906
CDC34	-0.383819	7.56196	22.4672	2.13774e-06	0.00239682
HBA1	-0.347753	14.8163	22.1721	2.49281e-06	0.00274218
CA1	-0.385096	6.97547	22.0087	2.71429e-06	0.00290122
AHSP	-0.452283	4.70801	21.9928	2.7369e-06	0.00290122
DMTN	-0.365819	9.82037	21.8355	2.97071e-06	0.00309283
MT-TM	-0.402299	7.58621	21.7232	3.14968e-06	0.00322163
FKBP8	-0.360332	10.7315	21.5387	3.46781e-06	0.00348587
SLC4A1	-0.362815	10.1357	21.282	3.96457e-06	0.00391767
BPGM	-0.367553	8.12245	21.2409	4.05056e-06	0.00392709
FECH	-0.362121	9.24018	21.2135	4.10882e-06	0.00392709
GYPC	-0.360484	9.46295	20.978	4.64614e-06	0.00424389
KLF1	-0.433642	4.62286	20.9754	4.65245e-06	0.00424389
LGALS3	-0.381065	6.50433	20.9728	4.65866e-06	0.00424389
HBQ1	-0.468147	4.04073	20.759	5.20891e-06	0.00467215
KLC3	-0.608544	2.70708	20.622	5.59531e-06	0.00494269
RNU5B-1	-0.414698	5.24295	20.3552	6.43218e-06	0.00559715
KRT1	-0.379147	6.45172	20.2498	6.79643e-06	0.00582714
SNHG22	-0.50175	3.56119	20.1727	7.07582e-06	0.00597876
EPB42	-0.372878	6.4635	19.8991	8.16424e-06	0.00679988
RN7SL555P	-1.23218	0.493596	19.7644	8.76017e-06	0.00719346
SNCA	-0.34817	9.59935	19.7118	9.00449e-06	0.00729139
IGHG1	0.396354	6.22857	19.6706	9.20096e-06	0.00730509
RPS27	0.353008	8.89564	19.6558	9.27263e-06	0.00730509
BLVRB	-0.359298	7.86299	19.6303	9.39731e-06	0.00730509
FBXO9	-0.36306	6.77553	19.4918	1.01038e-05	0.00775094
MAP2K3	-0.35212	8.0574	19.316	1.10777e-05	0.00838768
ANK1	-0.354155	7.77891	19.2513	1.14598e-05	0.00856573
JHDM1D-AS1	-0.431588	4.21078	19.0528	1.27153e-05	0.00938388
RPS2	0.343465	9.63652	19.0125	1.29872e-05	0.00946476
AL590867.2	0.54048	3.0494	18.8921	1.3833e-05	0.00995672
AC136632.1	0.642482	2.35465	18.8314	1.42804e-05	0.0101534
ANKRD36BP2	-0.361619	6.61334	18.7906	1.45889e-05	0.0102478
AIM2	0.565268	2.75078	18.7365	1.50091e-05	0.0104174
BNIP3L	-0.333538	10.9611	18.6863	1.54092e-05	0.0105692
RPS2P46	0.517316	3.2495	18.661	1.56151e-05	0.0105859
RPL18A	0.344395	8.88004	18.5291	1.67334e-05	0.0112137
FOXO4	-0.347238	7.48319	18.5064	1.69345e-05	0.0112195
IGKV3-11	0.545647	3.05622	18.4848	1.7127e-05	0.0112195
DNAJC6	-0.39217	4.87434	18.1416	2.05078e-05	0.0131242
NFIX	-0.357926	6.0824	18.1277	2.0658e-05	0.0131242
FBXO7	-0.329385	10.3405	18.1229	2.07099e-05	0.0131242
RPL13AP5	0.430393	4.09857	18.0391	2.16418e-05	0.0135673
TNS1	-0.339913	8.15958	17.7468	2.52344e-05	0.0156512
SNORA80E	0.374642	5.71843	17.7158	2.56502e-05	0.0157417
MPP1	-0.331543	8.81769	17.6136	2.70659e-05	0.0164375
RAB2B	-0.34109	7.05255	17.484	2.89745e-05	0.0174152
RPS2P5	0.36116	5.70592	17.2341	3.30466e-05	0.019111
HBA2	-0.302269	16.2061	17.2262	3.31835e-05	0.019111
PRDX6	-0.333257	7.9786	17.2236	3.32297e-05	0.019111
RNF10	-0.326269	9.19892	17.2231	3.32382e-05	0.019111
SIGLEC1	0.474594	3.42348	17.2119	3.34348e-05	0.019111
OAS1	0.361775	5.42396	17.1599	3.43626e-05	0.0194505
RPL7L1	0.376193	4.89675	17.0909	3.56328e-05	0.0199756
TSPAN5	-0.335509	7.24329	17.0404	3.65942e-05	0.0203192
EEF1A1	0.316122	11.5892	16.9141	3.91102e-05	0.0215113
HAGH	-0.332673	7.54699	16.8766	3.98911e-05	0.0216345
CD180	0.398855	4.33144	16.8678	4.00763e-05	0.0216345
UBB	-0.323422	9.04712	16.7359	4.29614e-05	0.0229792
ADIPOR1	-0.316621	10.5167	16.6916	4.39758e-05	0.023308
RPL7	0.327436	8.09754	16.6333	4.53492e-05	0.0238193
RPL6	0.326928	8.23789	16.5923	4.63392e-05	0.024122
NAP1L3	1.05457	0.587799	16.444	5.01111e-05	0.0257891
PHOSPHO1	-0.321681	8.48722	16.4321	5.04264e-05	0.0257891
CD8B	0.356192	5.48118	16.3147	5.36482e-05	0.0271982
SLC16A11	-1.40749	-0.218913	16.2975	5.41373e-05	0.0272096
RN7SL242P	-0.446148	3.61212	16.2498	5.55181e-05	0.0276651
DNAJA4	-0.352656	5.19193	16.1106	5.97493e-05	0.0295212
ANKRD9	-0.389328	4.29969	16.0314	6.23032e-05	0.0305244
GSPT1	-0.3149	8.79864	15.9661	6.44873e-05	0.0313312
PNRC2	0.33738	5.80498	15.9075	6.65171e-05	0.0320502
STRADB	-0.318504	8.45056	15.8754	6.76546e-05	0.0321875
IGLV3-1	0.455389	3.45904	15.8684	6.7906e-05	0.0321875
TRAK2	-0.32042	7.47225	15.7629	7.17984e-05	0.033758
GUK1	-0.314227	9.16174	15.7369	7.27913e-05	0.033951
ASCC2	-0.315445	8.42791	15.7007	7.41986e-05	0.0343328
CEL	0.827922	8.13142	15.6716	7.53498e-05	0.0345909
TMCC2	-0.335664	5.89158	15.6306	7.69984e-05	0.0350716
S1PR1	0.320763	7.37253	15.5417	8.07066e-05	0.0364756
MRPL13	0.530741	2.62844	15.485	8.31641e-05	0.0372972
USP18	0.776385	1.31551	15.2978	9.18268e-05	0.0408678
OR2W3	-0.342026	5.36073	15.2596	9.36993e-05	0.0413853
DDX60	0.353282	5.11873	15.1822	9.76221e-05	0.0427937
CNIH3	-0.433114	3.40755	15.1254	0.000100603	0.0437715
RN7SL200P	-0.572119	2.46464	15.0502	0.000104692	0.0450357
PDZK1IP1	-0.325262	6.36286	15.0437	0.000105054	0.0450357
DPY30	0.433782	3.39838	15.028	0.000105932	0.0450806
ACTG1	0.299894	10.2791	14.8954	0.000113644	0.048012

## Sheet: Table S1F
Supplementary Table S1F. Differentially expressed genes obtained in the edgeR_sensitive analysis by comparing samples M7d with M10h
Gene ID	log2 fold change	log2 counts per million	F-value	P-Value	False discovery rate
DDIT4	1.22812	4.60952	148.087	4.54938e-34	2.65238e-29
FKBP5	1.03116	6.28088	144.382	2.93716e-33	8.56211e-29
PER1	1.06256	4.85789	124.384	6.95282e-29	1.35121e-24
ZBTB16	0.965898	4.3265	94.5925	2.34096e-22	3.41206e-18
RNA5-8SN3	-0.956366	5.58758	75.6225	3.43602e-18	4.00653e-14
RNA5-8S5	-1.37437	3.60687	70.293	5.11415e-17	4.96942e-13
TSC22D3	0.622456	8.75877	60.6493	6.82269e-15	5.64707e-11
SPON2	0.688963	5.48359	60.3988	7.74872e-15	5.64707e-11
CEBPD	0.580415	5.61719	43.02	5.41921e-11	3.51057e-07
PTPRS	0.656883	4.19644	41.0451	1.48781e-10	8.67421e-07
DUSP1	0.509695	8.01311	39.6317	3.06705e-10	1.62559e-06
SNORA71B	-0.600779	5.19543	39.2441	3.74057e-10	1.81736e-06
GZMB	0.52204	5.89954	36.5738	1.47009e-09	6.59304e-06
KLF9	0.575028	4.60609	36.3937	1.61241e-09	6.71477e-06
FP236383.3	-0.585725	7.60983	36.1401	1.83654e-09	7.13826e-06
BCRP4	3.25959	0.913879	35.7177	2.28108e-09	8.31199e-06
SNORA11	-1.02933	2.08984	34.6016	4.04612e-09	1.38763e-05
DUSP2	0.571094	4.50577	33.8785	5.86692e-09	1.9003e-05
ADGRG1	0.491094	6.05542	32.7341	1.0568e-08	3.24282e-05
PAXX	0.701623	3.20287	32.6159	1.12304e-08	3.27377e-05
SCARNA13	-0.537572	5.50404	30.9452	2.65443e-08	7.36947e-05
SIGLEC1	0.648281	3.42348	30.7126	2.99246e-08	7.9303e-05
ABCA1	-0.46381	5.75155	29.7917	4.81078e-08	0.000119786
RPL28	0.45214	7.32588	29.7439	4.93099e-08	0.000119786
SMAP2	0.42655	8.76888	28.8746	7.7224e-08	0.000177488
PROK2	-0.474907	5.29697	28.8269	7.91515e-08	0.000177488
ADAMTS1	0.749796	2.54939	28.3199	1.02842e-07	0.00022207
PRF1	0.417921	8.72045	27.0287	2.00467e-07	0.000417415
TNFRSF21	0.956651	1.65252	26.7531	2.312e-07	0.000464807
KCNE1	0.785431	2.21203	26.1551	3.1508e-07	0.000603778
RF00004	-0.588254	3.87285	26.119	3.21037e-07	0.000603778
CCND3	0.412586	7.8911	26.0027	3.40961e-07	0.000621209
CLIC3	0.661182	2.9722	25.6588	4.0747e-07	0.000719888
IRS2	0.432656	5.78322	25.2029	5.16075e-07	0.000884947
CXCR4	0.406299	7.5018	24.9849	5.77847e-07	0.000962561
PI3	0.558945	3.77954	24.8456	6.21146e-07	0.00100595
CTSW	0.412543	7.08433	24.4395	7.66846e-07	0.00120834
NRGN	0.41588	6.73629	24.3008	8.24081e-07	0.00126436
HCAR2	-0.431642	5.31136	24.1872	8.74151e-07	0.00130679
SH3PXD2B	0.984889	1.39076	23.8684	1.03154e-06	0.00150353
IL2RB	0.397792	7.16608	23.6208	1.17322e-06	0.00166832
KRT5	1.04817	1.30152	23.3196	1.37199e-06	0.00190452
SCARNA22	-0.621294	3.72127	23.0094	1.61222e-06	0.00218595
SNORA26	-0.525032	4.09272	22.9412	1.67042e-06	0.00221338
SNORA54	-0.390422	9.02289	22.7993	1.79843e-06	0.00233005
HSPG2	0.731981	2.24921	22.6359	1.95804e-06	0.00248169
SCAMP5	0.767462	2.12451	22.5689	2.02752e-06	0.00250438
SNORA80E	-0.431662	5.71843	22.5366	2.06185e-06	0.00250438
CLEC4E	0.422886	5.15013	22.2373	2.40955e-06	0.00284932
SNORA46	-0.749274	2.32631	22.2104	2.44358e-06	0.00284932
MGAM	-0.379087	7.7637	21.9354	2.81992e-06	0.00322367
RNA5-8SN1	-0.983569	1.86985	21.7965	3.0317e-06	0.00339912
TAF8	0.4183	5.04846	21.7286	3.14089e-06	0.0034551
KLRD1	0.403088	5.79352	21.6295	3.30743e-06	0.00357092
ID2	0.399741	5.64681	21.4573	3.61819e-06	0.00383541
SNORA66	-0.432089	5.34991	21.2958	3.93609e-06	0.00401106
IGHA1	0.388952	7.15133	21.2831	3.96231e-06	0.00401106
XKRX	1.13259	0.76074	21.2696	3.99029e-06	0.00401106
LILRA4	0.570585	3.09925	21.1253	4.30234e-06	0.00425144
SNORD6	-0.416401	6.96152	20.949	4.7169e-06	0.00458342
HIST1H3B	0.507379	3.74898	20.3508	6.44687e-06	0.00616173
ECHDC3	0.766716	1.89045	20.2344	6.8514e-06	0.00644275
RPLP2	0.357395	8.37614	19.8059	8.57226e-06	0.00793301
LY6E	0.377313	6.09831	19.7292	8.923e-06	0.00812858
RUNX3	0.363628	6.86098	19.6429	9.33552e-06	0.00837353
ABCC8	-0.981685	10.0487	19.4588	1.02797e-05	0.00904345
TNFAIP3	0.374562	5.75984	19.4379	1.03926e-05	0.00904345
KIR2DL1	1.26564	0.468531	19.3934	1.06376e-05	0.00912049
GNLY	0.355959	7.65489	19.3338	1.0975e-05	0.00927337
FSCN1	0.652112	2.43359	19.2998	1.11724e-05	0.00930533
RSAD2	0.434752	4.62832	19.1993	1.17762e-05	0.00967009
GFOD1	0.467205	3.73706	19.0942	1.24427e-05	0.0100755
LAP3	0.396852	4.83845	18.7161	1.51703e-05	0.0121159
SNORD3C	-0.417865	6.32124	17.9418	2.27767e-05	0.0179449
TBC1D8	0.393283	4.68495	17.7889	2.46821e-05	0.0190668
IL13RA1	0.372626	5.31727	17.7757	2.48547e-05	0.0190668
IGHG1	0.370714	6.22857	17.7448	2.52617e-05	0.0191274
CCL5	0.340925	7.61046	17.7019	2.58376e-05	0.0193126
CCL4	0.508649	3.17694	17.6117	2.70919e-05	0.0199938
CD79B	-0.355591	5.96732	17.5264	2.83356e-05	0.0205988
CES1	0.477083	3.56012	17.5075	2.86183e-05	0.0205988
NID1	0.418266	4.18027	17.4024	3.02455e-05	0.0215046
PFKFB2	0.435791	3.82019	17.3231	3.15343e-05	0.0221507
SH3TC1	0.36692	5.3068	17.2347	3.30353e-05	0.0229288
RNA5-8SN3	-0.873415	2.41537	17.1819	3.39668e-05	0.0232981
HBD	-0.352669	6.55282	17.1503	3.45356e-05	0.0234127
RPS28	0.354769	6.98893	17.0276	3.68412e-05	0.0246887
RPL10	0.324751	9.14075	16.9216	3.89563e-05	0.0258094
RBM3	0.341432	6.4406	16.7204	4.33145e-05	0.0283744
ACTG1	0.316087	10.2791	16.5762	4.67344e-05	0.03011
IL5RA	0.447496	3.67814	16.5656	4.69969e-05	0.03011
NKG7	0.334839	7.61504	16.5336	4.77971e-05	0.0302899
MPIG6B	0.417531	4.08666	16.4593	4.97082e-05	0.031149
GZMH	0.350551	6.03033	16.4398	5.02213e-05	0.031149
SGMS2	0.479058	3.2792	16.397	5.13691e-05	0.0315255
SNORD3A	-0.314256	13.143	16.3036	5.39631e-05	0.0327725
RNA5-8SP6	-0.363469	6.42602	16.2368	5.58997e-05	0.0333512
SNORD83A	-0.348382	6.78087	16.2314	5.60601e-05	0.0333512
EPHA2	0.886099	1.12441	16.1539	5.83993e-05	0.0343919
SNORD11B	-0.416757	4.43282	16.1158	5.9585e-05	0.0347393
CXCR2P1	0.366214	4.86678	15.9088	6.64724e-05	0.038371
AREG	2.22054	-0.784608	15.6546	7.60274e-05	0.0434564
ZFP36L2	0.320505	7.37156	15.5571	8.00506e-05	0.0453118
COL3A1	2.417	-0.895276	15.3615	8.87831e-05	0.0497715
