# Supplementary material for: Metformin strongly affects transcriptome of peripheral blood cells in healthy individuals
Source: PLoS One. 2019 Nov 8;14(11):e0224835. doi: 10.1371/journal.pone.0224835 (PMC6839856; doi:10.1371/journal.pone.0224835)
Supplement: S2 Table — (XLSX) [file pone.0224835.s002.xlsx]

## Sheet: Table S2A
Metformin Strongly Affects Transcriptome of Peripheral Blood Cells in Healthy Individuals Monta Ustinova, Ivars Silamikelis, Ineta Kalnina, Laura Ansone, Vita Rovite, Ilze Elbere, Ilze Radovica-Spalvina, Davids Fridmanis, Jekaterina Aladyeva, Ilze Konrade, Valdis Pirags, Janis Klovins.
Supplementary Table S2A. Gene ontology analysis for the list of differentially expressed genes obtained from the edgeR-robust analysis by comparing M10h samples with M0 samples
GO category	Term	Ontology	Over represented P-value	Under represented P-value	Number of genes from the list corresponding to GO terms	Total number of genes corresponding to GO terms	False discovery rate
GO:0005886	plasma membrane	Cellular Component	1.01178e-12	1	165	2844	1.47586e-08
GO:0071944	cell periphery	Cellular Component	1.46633e-12	1	167	2905	1.47586e-08
GO:0060089	molecular transducer activity	Molecular Function	6.06932e-12	1	61	662	3.66799e-08
GO:0004872	receptor activity	Molecular Function	7.2886e-12	1	59	629	3.66799e-08
GO:0002376	immune system process	Biological Process	2.20682e-10	1	126	2119	8.88467e-07
GO:0051239	regulation of multicellular organismal process	Biological Process	6.75775e-10	1	110	1779	2.26723e-06
GO:0099600	transmembrane receptor activity	Molecular Function	8.47427e-10	1	43	428	2.43696e-06
GO:0004888	transmembrane signaling receptor activity	Molecular Function	1.15659e-09	1	42	416	2.91026e-06
GO:0044459	plasma membrane part	Cellular Component	1.79133e-09	1	95	1469	3.62128e-06
GO:0038023	signaling receptor activity	Molecular Function	1.79895e-09	1	46	490	3.62128e-06
GO:0031226	intrinsic component of plasma membrane	Cellular Component	3.54869e-09	1	64	841	6.24862e-06
GO:0002520	immune system development	Biological Process	3.72496e-09	1	58	733	6.24862e-06
GO:0005887	integral component of plasma membrane	Cellular Component	4.55194e-09	1	62	807	7.0485e-06
GO:0006954	inflammatory response	Biological Process	5.61708e-09	1	42	448	8.07656e-06
GO:0002682	regulation of immune system process	Biological Process	1.03535e-08	1	74	1083	1.38944e-05
GO:0002684	positive regulation of immune system process	Biological Process	2.51729e-08	1	56	739	3.16707e-05
GO:0007154	cell communication	Biological Process	2.96663e-08	1	188	3845	3.51284e-05
GO:0050793	regulation of developmental process	Biological Process	3.24945e-08	1	94	1540	3.63397e-05
GO:2000026	regulation of multicellular organismal development	Biological Process	3.81534e-08	1	77	1174	4.04226e-05
GO:0004871	signal transducer activity	Molecular Function	6.11911e-08	1	56	745	6.15888e-05
GO:0023052	signaling	Biological Process	6.82228e-08	1	186	3833	6.53964e-05
GO:0051716	cellular response to stimulus	Biological Process	1.05013e-07	1	212	4557	9.60872e-05
GO:0032101	regulation of response to external stimulus	Biological Process	1.11151e-07	1	40	455	9.72815e-05
GO:0048534	hematopoietic or lymphoid organ development	Biological Process	1.28124e-07	1	52	693	0.000107464
GO:0032501	multicellular organismal process	Biological Process	1.38314e-07	1	192	4023	0.000111371
GO:0070887	cellular response to chemical stimulus	Biological Process	1.55197e-07	1	113	2047	0.000120159
GO:0016020	membrane	Cellular Component	2.01697e-07	1	254	5775	0.000150376
GO:0030097	hemopoiesis	Biological Process	3.759e-07	1	50	670	0.000268276
GO:0050896	response to stimulus	Biological Process	3.86489e-07	1	241	5436	0.000268276
GO:0007165	signal transduction	Biological Process	4.31759e-07	1	173	3591	0.00028971
GO:0051093	negative regulation of developmental process	Biological Process	5.67653e-07	1	41	502	0.000368608
GO:0005539	glycosaminoglycan binding	Molecular Function	8.86521e-07	1	15	93	0.000557677
GO:0048856	anatomical structure development	Biological Process	1.38457e-06	0.999999	163	3358	0.000844588
GO:0044425	membrane part	Cellular Component	1.46155e-06	0.999999	180	3815	0.000865326
GO:0016021	integral component of membrane	Cellular Component	1.66307e-06	0.999999	144	2883	0.000956505
GO:0050920	regulation of chemotaxis	Biological Process	1.90068e-06	1	16	111	0.00104357
GO:0048583	regulation of response to stimulus	Biological Process	1.91814e-06	0.999999	135	2662	0.00104357
GO:0045236	CXCR chemokine receptor binding	Molecular Function	2.50761e-06	1	5	8	0.00132837
GO:0030335	positive regulation of cell migration	Biological Process	2.74116e-06	0.999999	28	299	0.00141486
GO:0007275	multicellular organism development	Biological Process	2.91543e-06	0.999999	150	3052	0.00146719
GO:0008201	heparin binding	Molecular Function	3.03151e-06	1	12	66	0.0014884
GO:0031224	intrinsic component of membrane	Cellular Component	3.52641e-06	0.999998	145	2937	0.00165605
GO:0048731	system development	Biological Process	3.53752e-06	0.999998	136	2709	0.00165605
GO:2000147	positive regulation of cell motility	Biological Process	4.25807e-06	0.999999	28	306	0.00194807
GO:0071310	cellular response to organic substance	Biological Process	4.74639e-06	0.999998	94	1707	0.00209818
GO:0007166	cell surface receptor signaling pathway	Biological Process	4.79466e-06	0.999998	99	1823	0.00209818
GO:0002687	positive regulation of leukocyte migration	Biological Process	5.42838e-06	0.999999	13	82	0.00232496
GO:0051272	positive regulation of cellular component movement	Biological Process	6.54252e-06	0.999998	28	313	0.00274377
GO:0010646	regulation of cell communication	Biological Process	7.631e-06	0.999996	114	2202	0.00313494
GO:0009897	external side of plasma membrane	Cellular Component	8.08871e-06	0.999998	18	152	0.00325651
GO:0023051	regulation of signaling	Biological Process	9.42653e-06	0.999995	115	2234	0.00372071
GO:0009966	regulation of signal transduction	Biological Process	9.6764e-06	0.999995	107	2043	0.00374588
GO:0071384	cellular response to corticosteroid stimulus	Biological Process	1.07698e-05	0.999999	9	41	0.00406348
GO:0001775	cell activation	Biological Process	1.09005e-05	0.999995	65	1074	0.00406348
GO:0045596	negative regulation of cell differentiation	Biological Process	1.12931e-05	0.999996	31	375	0.00413329
GO:1901342	regulation of vasculature development	Biological Process	1.16271e-05	0.999997	18	157	0.00417951
GO:0009986	cell surface	Cellular Component	1.22076e-05	0.999995	35	451	0.00431123
GO:0032502	developmental process	Biological Process	1.26848e-05	0.999992	170	3643	0.0044025
GO:0031960	response to corticosteroid	Biological Process	1.33471e-05	0.999997	13	88	0.00449707
GO:0008009	chemokine activity	Molecular Function	1.34041e-05	0.999999	6	17	0.00449707
GO:0045765	regulation of angiogenesis	Biological Process	1.36898e-05	0.999997	17	144	0.00451762
GO:0048518	positive regulation of biological process	Biological Process	1.45398e-05	0.999991	176	3822	0.00472074
GO:0040017	positive regulation of locomotion	Biological Process	1.51733e-05	0.999995	28	327	0.00484822
GO:0009605	response to external stimulus	Biological Process	1.57106e-05	0.999992	77	1352	0.00492514
GO:0033993	response to lipid	Biological Process	1.60872e-05	0.999993	42	595	0.00492514
GO:0072562	blood microparticle	Cellular Component	1.62089e-05	0.999998	10	55	0.00492514
GO:0048513	animal organ development	Biological Process	1.63927e-05	0.999991	104	1992	0.00492514
GO:0071622	regulation of granulocyte chemotaxis	Biological Process	1.67869e-05	0.999998	8	34	0.0049621
GO:0040012	regulation of locomotion	Biological Process	1.70087e-05	0.999993	41	575	0.0049621
GO:0051384	response to glucocorticoid	Biological Process	1.89323e-05	0.999997	12	78	0.0054444
GO:0030334	regulation of cell migration	Biological Process	2.05347e-05	0.999991	37	500	0.00582203
GO:1901700	response to oxygen-containing compound	Biological Process	2.10699e-05	0.999989	62	1026	0.00585681
GO:0006952	defense response	Biological Process	2.12393e-05	0.999989	63	1052	0.00585681
GO:0010033	response to organic substance	Biological Process	2.16863e-05	0.999987	107	2085	0.00589151
GO:0031091	platelet alpha granule	Cellular Component	2.19505e-05	0.999996	11	68	0.00589151
GO:0002576	platelet degranulation	Biological Process	2.36556e-05	0.999995	13	94	0.00626562
GO:0048584	positive regulation of response to stimulus	Biological Process	2.95319e-05	0.999984	81	1471	0.00772049
GO:0050921	positive regulation of chemotaxis	Biological Process	3.01175e-05	0.999994	12	82	0.00777264
GO:0051270	regulation of cellular component movement	Biological Process	3.17101e-05	0.999986	40	570	0.00808006
GO:0032879	regulation of localization	Biological Process	3.31439e-05	0.999981	91	1710	0.00833982
GO:0006950	response to stress	Biological Process	3.5397e-05	0.999978	132	2734	0.00879681
GO:0002581	negative regulation of antigen processing and presentation of peptide or polysaccharide antigen via MHC class II	Biological Process	3.65339e-05	1	3	3	0.00896863
GO:0045595	regulation of cell differentiation	Biological Process	4.18226e-05	0.999978	64	1090	0.0101432
GO:0051241	negative regulation of multicellular organismal process	Biological Process	4.23832e-05	0.99998	43	642	0.0101568
GO:0031982	vesicle	Cellular Component	4.39711e-05	0.999972	143	3050	0.0104134
GO:0071385	cellular response to glucocorticoid stimulus	Biological Process	4.52388e-05	0.999995	8	38	0.010589
GO:0016477	cell migration	Biological Process	4.61038e-05	0.999977	53	851	0.0106675
GO:0002685	regulation of leukocyte migration	Biological Process	4.9649e-05	0.999988	14	114	0.0113572
GO:0007186	G-protein coupled receptor signaling pathway	Biological Process	5.37729e-05	0.999978	32	420	0.0121623
GO:0043235	receptor complex	Cellular Component	5.76956e-05	0.999982	19	192	0.0129046
GO:2000353	positive regulation of endothelial cell apoptotic process	Biological Process	6.16901e-05	0.999997	5	13	0.0135771
GO:0065008	regulation of biological quality	Biological Process	6.25675e-05	0.999961	115	2332	0.0135771
GO:0032103	positive regulation of response to external stimulus	Biological Process	6.27258e-05	0.999982	18	178	0.0135771
GO:0005125	cytokine activity	Molecular Function	6.38381e-05	0.999988	11	76	0.0136709
GO:2000145	regulation of cell motility	Biological Process	7.17203e-05	0.999968	37	531	0.0151972
GO:0006959	humoral immune response	Biological Process	7.29758e-05	0.999982	14	121	0.0152385
GO:0050900	leukocyte migration	Biological Process	7.37612e-05	0.999973	24	283	0.0152385
GO:0030099	myeloid cell differentiation	Biological Process	7.41863e-05	0.999972	26	321	0.0152385
GO:1905953	negative regulation of lipid localization	Biological Process	7.94435e-05	0.999994	6	22	0.0161535
GO:0051240	positive regulation of multicellular organismal process	Biological Process	8.21838e-05	0.999957	57	958	0.0164355
GO:0042221	response to chemical	Biological Process	8.24631e-05	0.999948	126	2626	0.0164355
GO:0003823	antigen binding	Molecular Function	8.86889e-05	0.999988	8	41	0.017503
GO:0048872	homeostasis of number of cells	Biological Process	9.27443e-05	0.999971	19	200	0.0181257
GO:0001944	vasculature development	Biological Process	9.81397e-05	0.99996	29	381	0.0189865
GO:0048514	blood vessel morphogenesis	Biological Process	9.90353e-05	0.999963	25	307	0.0189865
GO:0001568	blood vessel development	Biological Process	0.000113669	0.999954	28	365	0.0214222
GO:0030154	cell differentiation	Biological Process	0.000113869	0.999928	116	2372	0.0214222
GO:0072358	cardiovascular system development	Biological Process	0.000129418	0.999946	29	387	0.0241222
GO:0042379	chemokine receptor binding	Molecular Function	0.00013384	0.999988	6	24	0.0247175
GO:0010469	regulation of receptor activity	Biological Process	0.000135108	0.999956	19	207	0.0247247
GO:0042127	regulation of cell proliferation	Biological Process	0.000137841	0.999925	58	1005	0.0247849
GO:0030219	megakaryocyte differentiation	Biological Process	0.000137899	0.999971	11	83	0.0247849
GO:0002580	regulation of antigen processing and presentation of peptide or polysaccharide antigen via MHC class II	Biological Process	0.000144048	0.999999	3	4	0.0256609
GO:0002690	positive regulation of leukocyte chemotaxis	Biological Process	0.000161112	0.999973	9	57	0.0283929
GO:0051961	negative regulation of nervous system development	Biological Process	0.000162205	0.999952	16	158	0.0283929
GO:0001525	angiogenesis	Biological Process	0.000169129	0.999939	22	263	0.029234
GO:0002688	regulation of leukocyte chemotaxis	Biological Process	0.000169914	0.999967	10	70	0.029234
GO:0019221	cytokine-mediated signaling pathway	Biological Process	0.00018439	0.999917	33	477	0.0314556
GO:0014066	regulation of phosphatidylinositol 3-kinase signaling	Biological Process	0.000201809	0.99996	10	71	0.0336335
GO:0032496	response to lipopolysaccharide	Biological Process	0.000203212	0.999929	20	229	0.0336335
GO:0009968	negative regulation of signal transduction	Biological Process	0.000203417	0.999894	49	818	0.0336335
GO:0008283	cell proliferation	Biological Process	0.000204157	0.999882	70	1298	0.0336335
GO:0016525	negative regulation of angiogenesis	Biological Process	0.00020551	0.999969	8	47	0.0336335
GO:0030595	leukocyte chemotaxis	Biological Process	0.000207649	0.999944	14	129	0.0337095
GO:0009611	response to wounding	Biological Process	0.000213376	0.999906	31	439	0.034362
GO:0048869	cellular developmental process	Biological Process	0.000219821	0.999858	120	2511	0.0350318
GO:0090022	regulation of neutrophil chemotaxis	Biological Process	0.000221015	0.999978	6	26	0.0350318
GO:2000181	negative regulation of blood vessel morphogenesis	Biological Process	0.000236951	0.999963	8	48	0.0372643
GO:0048522	positive regulation of cellular process	Biological Process	0.000246713	0.999835	154	3415	0.0383167
GO:0030168	platelet activation	Biological Process	0.00024745	0.999932	14	131	0.0383167
GO:0098552	side of membrane	Cellular Component	0.000250342	0.9999	25	325	0.0384686
GO:0042113	B cell activation	Biological Process	0.000259378	0.999917	17	180	0.0395552
GO:0048545	response to steroid hormone	Biological Process	0.000262236	0.999904	21	253	0.0396904
GO:0007596	blood coagulation	Biological Process	0.000265353	0.999903	21	253	0.0398623
GO:2000351	regulation of endothelial cell apoptotic process	Biological Process	0.000270509	0.999972	6	26	0.040336
GO:0001664	G-protein coupled receptor binding	Molecular Function	0.000275785	0.999928	13	119	0.0405786
GO:0031093	platelet alpha granule lumen	Cellular Component	0.000276899	0.999956	8	49	0.0405786
GO:0050817	coagulation	Biological Process	0.000278952	0.999897	21	254	0.0405786
GO:0046649	lymphocyte activation	Biological Process	0.0002802	0.99987	34	505	0.0405786
GO:1901701	cellular response to oxygen-containing compound	Biological Process	0.000309684	0.999841	44	721	0.0445281
GO:0071356	cellular response to tumor necrosis factor	Biological Process	0.000315498	0.999893	18	204	0.0450424
GO:0060326	cell chemotaxis	Biological Process	0.000330618	0.999896	16	168	0.0468687
GO:0051707	response to other organism	Biological Process	0.000335064	0.999837	37	576	0.0471666
GO:1902622	regulation of neutrophil migration	Biological Process	0.000344147	0.999962	6	28	0.0478463
GO:0007599	hemostasis	Biological Process	0.000346137	0.999871	21	258	0.0478463
GO:0043207	response to external biotic stimulus	Biological Process	0.000347022	0.999831	37	577	0.0478463
GO:1901343	negative regulation of vasculature development	Biological Process	0.000361655	0.99994	8	51	0.0492505
GO:0072359	circulatory system development	Biological Process	0.000362177	0.999823	37	577	0.0492505
GO:0009719	response to endogenous stimulus	Biological Process	0.000366819	0.999797	54	953	0.0492505
GO:0065007	biological regulation	Biological Process	0.000366993	0.999754	306	7706	0.0492505
GO:2000348	regulation of CD40 signaling pathway	Biological Process	0.000370621	0.999994	3	5	0.0494079

## Sheet: Table S2B
Supplementary Table S2B. Gene ontology analysis for the list of differentially expressed genes obtained from the edgeR-robust analysis by comparing M7d samples with M0 samples
GO category	Term	Ontology	Over represented P-value	Under represented P-value	Number of genes from the list corresponding to GO terms	Total number of genes corresponding to GO terms	False discovery rate
GO:0044445	cytosolic part	Cellular Component	1.78163e-06	1	9	208	0.0358642

## Sheet: Table S2C
Supplementary Table S2C. Gene ontology analysis for the list of differentially expressed genes obtained from the edgeR-robust analysis by comparing M7d samples with M10h samples
GO category	Term	Ontology	Over represented P-value	Under represented P-value	Number of genes from the list corresponding to GO terms	Total number of genes corresponding to GO terms	False discovery rate
GO:0051239	regulation of multicellular organismal process	Biological Process	2.84162e-10	1	44	1779	5.72018e-06
GO:0048518	positive regulation of biological process	Biological Process	1.22703e-09	1	67	3822	1.23501e-05
GO:0006952	defense response	Biological Process	4.90765e-09	1	31	1052	2.90907e-05
GO:0032501	multicellular organismal process	Biological Process	5.78057e-09	1	68	4023	2.90907e-05
GO:0007166	cell surface receptor signaling pathway	Biological Process	7.29878e-09	1	42	1823	2.93849e-05
GO:0008283	cell proliferation	Biological Process	1.50057e-08	1	34	1298	5.03442e-05
GO:0002376	immune system process	Biological Process	5.82757e-08	1	44	2119	0.000161683
GO:0060089	molecular transducer activity	Molecular Function	6.42556e-08	1	23	662	0.000161683
GO:0048731	system development	Biological Process	9.75118e-08	1	51	2709	0.000218101
GO:0042127	regulation of cell proliferation	Biological Process	1.16234e-07	1	28	1005	0.000222712
GO:0004872	receptor activity	Molecular Function	1.21701e-07	1	22	629	0.000222712
GO:0048519	negative regulation of biological process	Biological Process	1.65142e-07	1	59	3496	0.000277026
GO:0051240	positive regulation of multicellular organismal process	Biological Process	1.99751e-07	1	27	958	0.000299571
GO:0050896	response to stimulus	Biological Process	2.08346e-07	1	78	5436	0.000299571
GO:0007275	multicellular organism development	Biological Process	2.64983e-07	1	54	3052	0.000355607
GO:0010033	response to organic substance	Biological Process	3.29658e-07	1	42	2085	0.000414751
GO:0048856	anatomical structure development	Biological Process	3.86565e-07	1	57	3358	0.000457738
GO:0012501	programmed cell death	Biological Process	4.12348e-07	1	33	1413	0.000461143
GO:0004888	transmembrane signaling receptor activity	Molecular Function	5.10919e-07	1	17	416	0.000531954
GO:0008219	cell death	Biological Process	5.28519e-07	1	34	1502	0.000531954
GO:0006915	apoptotic process	Biological Process	6.67853e-07	1	32	1371	0.000640185
GO:0006950	response to stress	Biological Process	7.33584e-07	1	49	2734	0.000666723
GO:0099600	transmembrane receptor activity	Molecular Function	7.6178e-07	1	17	428	0.000666723
GO:0071944	cell periphery	Cellular Component	1.03949e-06	1	51	2905	0.000799771
GO:0038023	signaling receptor activity	Molecular Function	1.04574e-06	1	18	490	0.000799771
GO:0032502	developmental process	Biological Process	1.07019e-06	1	59	3643	0.000799771
GO:0002684	positive regulation of immune system process	Biological Process	1.07272e-06	1	22	739	0.000799771
GO:0048514	blood vessel morphogenesis	Biological Process	1.11686e-06	1	14	307	0.000802525
GO:0051716	cellular response to stimulus	Biological Process	1.15615e-06	1	68	4557	0.000802525
GO:0050793	regulation of developmental process	Biological Process	1.19936e-06	1	34	1540	0.000804773
GO:0005886	plasma membrane	Cellular Component	1.40883e-06	0.999999	50	2844	0.00089671
GO:0048522	positive regulation of cellular process	Biological Process	1.42547e-06	0.999999	56	3415	0.00089671
GO:0048523	negative regulation of cellular process	Biological Process	1.53516e-06	0.999999	53	3148	0.000936448
GO:0009605	response to external stimulus	Biological Process	1.67671e-06	0.999999	31	1352	0.00099271
GO:0010941	regulation of cell death	Biological Process	2.12305e-06	0.999999	28	1159	0.00122106
GO:0030154	cell differentiation	Biological Process	2.28574e-06	0.999999	44	2372	0.00127811
GO:0009653	anatomical structure morphogenesis	Biological Process	2.4719e-06	0.999999	33	1514	0.00134485
GO:2000026	regulation of multicellular organismal development	Biological Process	3.18767e-06	0.999999	28	1174	0.00168862
GO:0007155	cell adhesion	Biological Process	3.43948e-06	0.999999	23	846	0.0017753
GO:0050673	epithelial cell proliferation	Biological Process	3.55599e-06	1	11	205	0.00178955
GO:0022610	biological adhesion	Biological Process	3.72599e-06	0.999999	23	850	0.00182937
GO:0016477	cell migration	Biological Process	4.02838e-06	0.999999	23	851	0.00188962
GO:0008285	negative regulation of cell proliferation	Biological Process	4.12245e-06	0.999999	16	447	0.00188962
GO:0042221	response to chemical	Biological Process	4.13033e-06	0.999998	46	2626	0.00188962
GO:0042981	regulation of apoptotic process	Biological Process	4.53082e-06	0.999999	26	1065	0.00202679
GO:0070887	cellular response to chemical stimulus	Biological Process	4.67344e-06	0.999998	39	2047	0.00204514
GO:0043067	regulation of programmed cell death	Biological Process	5.45584e-06	0.999998	26	1076	0.00233672
GO:0002682	regulation of immune system process	Biological Process	5.62339e-06	0.999998	26	1083	0.00235831
GO:0023052	signaling	Biological Process	5.97739e-06	0.999998	59	3833	0.00245561
GO:0001525	angiogenesis	Biological Process	6.59028e-06	0.999999	12	263	0.00260645
GO:0007154	cell communication	Biological Process	6.60352e-06	0.999997	59	3845	0.00260645
GO:1901700	response to oxygen-containing compound	Biological Process	7.822e-06	0.999998	25	1026	0.00302801
GO:0001568	blood vessel development	Biological Process	8.75557e-06	0.999998	14	365	0.00332546
GO:0071310	cellular response to organic substance	Biological Process	9.7315e-06	0.999996	34	1707	0.00362769
GO:0051050	positive regulation of transport	Biological Process	1.04707e-05	0.999997	19	657	0.00376567
GO:0048869	cellular developmental process	Biological Process	1.065e-05	0.999996	44	2511	0.00376567
GO:0033993	response to lipid	Biological Process	1.06629e-05	0.999997	18	595	0.00376567
GO:0048646	anatomical structure formation involved in morphogenesis	Biological Process	1.14764e-05	0.999997	18	595	0.00398309
GO:0031226	intrinsic component of plasma membrane	Cellular Component	1.24176e-05	0.999996	22	841	0.00419879
GO:0048511	rhythmic process	Biological Process	1.25806e-05	0.999998	10	191	0.00419879
GO:0009607	response to biotic stimulus	Biological Process	1.27236e-05	0.999997	18	605	0.00419879
GO:0001944	vasculature development	Biological Process	1.41416e-05	0.999997	14	381	0.00459146
GO:0048870	cell motility	Biological Process	1.59308e-05	0.999995	23	926	0.00499502
GO:0051674	localization of cell	Biological Process	1.59308e-05	0.999995	23	926	0.00499502
GO:0051174	regulation of phosphorus metabolic process	Biological Process	1.65747e-05	0.999995	26	1137	0.00499502
GO:0048583	regulation of response to stimulus	Biological Process	1.66378e-05	0.999993	45	2662	0.00499502
GO:1904951	positive regulation of establishment of protein localization	Biological Process	1.66951e-05	0.999996	14	391	0.00499502
GO:0072358	cardiovascular system development	Biological Process	1.69054e-05	0.999996	14	387	0.00499502
GO:0040011	locomotion	Biological Process	1.72114e-05	0.999994	25	1068	0.00499502
GO:0045597	positive regulation of cell differentiation	Biological Process	1.73697e-05	0.999996	17	552	0.00499502
GO:0009617	response to bacterium	Biological Process	1.78439e-05	0.999996	13	340	0.00505912
GO:0030334	regulation of cell migration	Biological Process	1.85584e-05	0.999996	16	500	0.00513572
GO:0048513	animal organ development	Biological Process	1.88157e-05	0.999993	37	1992	0.00513572
GO:0042325	regulation of phosphorylation	Biological Process	1.88794e-05	0.999994	24	1005	0.00513572
GO:0007165	signal transduction	Biological Process	2.00152e-05	0.999991	55	3591	0.00537209
GO:0045087	innate immune response	Biological Process	2.19211e-05	0.999994	18	634	0.00572941
GO:0005887	integral component of plasma membrane	Cellular Component	2.22158e-05	0.999993	21	807	0.00572941
GO:0071396	cellular response to lipid	Biological Process	2.23109e-05	0.999995	14	398	0.00572941
GO:0006955	immune response	Biological Process	2.2485e-05	0.999992	30	1471	0.00572941
GO:0070661	leukocyte proliferation	Biological Process	2.29782e-05	0.999996	10	205	0.00578189
GO:0030335	positive regulation of cell migration	Biological Process	2.38541e-05	0.999996	12	299	0.00592818
GO:0051270	regulation of cellular component movement	Biological Process	2.46685e-05	0.999994	17	570	0.00599072
GO:0045595	regulation of cell differentiation	Biological Process	2.47556e-05	0.999992	25	1090	0.00599072
GO:0051707	response to other organism	Biological Process	2.50086e-05	0.999994	17	576	0.00599072
GO:0051094	positive regulation of developmental process	Biological Process	2.5505e-05	0.999993	20	753	0.00599072
GO:0043207	response to external biotic stimulus	Biological Process	2.55937e-05	0.999993	17	577	0.00599072
GO:0006468	protein phosphorylation	Biological Process	2.67063e-05	0.999991	28	1314	0.00615755
GO:0040012	regulation of locomotion	Biological Process	2.69183e-05	0.999993	17	575	0.00615755
GO:0072359	circulatory system development	Biological Process	2.73324e-05	0.999993	17	577	0.00618204
GO:0051241	negative regulation of multicellular organismal process	Biological Process	2.90397e-05	0.999992	18	642	0.00649521
GO:2000147	positive regulation of cell motility	Biological Process	2.98572e-05	0.999994	12	306	0.00656043
GO:0032879	regulation of localization	Biological Process	2.99836e-05	0.999989	33	1710	0.00656043
GO:0001816	cytokine production	Biological Process	3.0816e-05	0.999992	16	524	0.00656043
GO:0006935	chemotaxis	Biological Process	3.10105e-05	0.999994	13	355	0.00656043
GO:0042330	taxis	Biological Process	3.10105e-05	0.999994	13	355	0.00656043
GO:0044459	plasma membrane part	Cellular Component	3.14721e-05	0.999989	30	1469	0.00656043
GO:0008284	positive regulation of cell proliferation	Biological Process	3.16126e-05	0.999992	16	525	0.00656043
GO:0001932	regulation of protein phosphorylation	Biological Process	3.31252e-05	0.99999	22	901	0.0068042
GO:0007399	nervous system development	Biological Process	3.61847e-05	0.999987	28	1328	0.00735755
GO:0051272	positive regulation of cellular component movement	Biological Process	3.72257e-05	0.999993	12	313	0.00749354
GO:2000145	regulation of cell motility	Biological Process	3.77841e-05	0.99999	16	531	0.00753063
GO:0030054	cell junction	Cellular Component	3.93773e-05	0.999988	20	785	0.00771871
GO:0048699	generation of neurons	Biological Process	3.94947e-05	0.999988	21	839	0.00771871
GO:0019220	regulation of phosphate metabolic process	Biological Process	4.01819e-05	0.999986	25	1124	0.00777752
GO:1901701	cellular response to oxygen-containing compound	Biological Process	4.22069e-05	0.999988	19	721	0.00809167
GO:0023014	signal transduction by protein phosphorylation	Biological Process	4.89361e-05	0.999987	17	600	0.00929323
GO:0040017	positive regulation of locomotion	Biological Process	5.73575e-05	0.999988	12	327	0.0107907
GO:0006928	movement of cell or subcellular component	Biological Process	6.32056e-05	0.999978	26	1226	0.0116679
GO:0045765	regulation of angiogenesis	Biological Process	6.33275e-05	0.999992	8	144	0.0116679
GO:0070201	regulation of establishment of protein localization	Biological Process	6.37591e-05	0.999982	17	621	0.0116679
GO:0030855	epithelial cell differentiation	Biological Process	6.61581e-05	0.999986	12	329	0.0119979
GO:0019199	transmembrane receptor protein kinase activity	Molecular Function	6.75302e-05	0.999996	5	45	0.0121374
GO:0048584	positive regulation of response to stimulus	Biological Process	6.96366e-05	0.999974	29	1471	0.0124052
GO:0010536	positive regulation of activation of Janus kinase activity	Biological Process	7.90554e-05	1	2	2	0.0139595
GO:0004871	signal transducer activity	Molecular Function	8.05128e-05	0.999975	19	745	0.0140932
GO:0046649	lymphocyte activation	Biological Process	8.28612e-05	0.999979	15	505	0.0143793
GO:0009986	cell surface	Cellular Component	8.80095e-05	0.999978	14	451	0.0151421
GO:0060548	negative regulation of cell death	Biological Process	9.18057e-05	0.999974	17	641	0.0156614
GO:0051384	response to glucocorticoid	Biological Process	9.44507e-05	0.999991	6	78	0.0159772
GO:0030182	neuron differentiation	Biological Process	9.61986e-05	0.99997	19	758	0.0161373
GO:0046651	lymphocyte proliferation	Biological Process	9.97469e-05	0.999984	9	197	0.0165943
GO:0051049	regulation of transport	Biological Process	0.000105626	0.999962	25	1198	0.0174282
GO:0032943	mononuclear cell proliferation	Biological Process	0.000107267	0.999982	9	199	0.0174542
GO:0000165	MAPK cascade	Biological Process	0.000107517	0.99997	16	578	0.0174542
GO:0034164	negative regulation of toll-like receptor 9 signaling pathway	Biological Process	0.000109579	1	2	2	0.0175575
GO:0022008	neurogenesis	Biological Process	0.000109898	0.999964	21	902	0.0175575
GO:1901342	regulation of vasculature development	Biological Process	0.0001165	0.999983	8	157	0.0184658
GO:0070663	regulation of leukocyte proliferation	Biological Process	0.000117866	0.999983	8	158	0.0185362
GO:0071216	cellular response to biotic stimulus	Biological Process	0.000125796	0.999981	8	158	0.0196301
GO:0051222	positive regulation of protein transport	Biological Process	0.000132692	0.99997	12	358	0.0205468
GO:0040008	regulation of growth	Biological Process	0.00014745	0.999964	13	415	0.0226577
GO:0009749	response to glucose	Biological Process	0.000158072	0.99998	7	122	0.024106
GO:0040007	growth	Biological Process	0.000170482	0.99995	16	604	0.025803
GO:0009746	response to hexose	Biological Process	0.000182956	0.999976	7	125	0.0274844
GO:0031960	response to corticosteroid	Biological Process	0.000184587	0.999981	6	88	0.027524
GO:0060326	cell chemotaxis	Biological Process	0.000190875	0.99997	8	168	0.028051
GO:0009893	positive regulation of metabolic process	Biological Process	0.000190908	0.999916	38	2306	0.028051
GO:0007417	central nervous system development	Biological Process	0.000196193	0.999945	15	545	0.0286186
GO:0009892	negative regulation of metabolic process	Biological Process	0.000204831	0.999912	35	2067	0.0296637
GO:0050678	regulation of epithelial cell proliferation	Biological Process	0.000213462	0.999966	8	171	0.0306927
GO:0034284	response to monosaccharide	Biological Process	0.000220837	0.99997	7	129	0.0314958
GO:0016310	phosphorylation	Biological Process	0.000223264	0.999908	30	1651	0.0314958
GO:0031224	intrinsic component of membrane	Cellular Component	0.000226372	0.999895	45	2937	0.0314958
GO:0010604	positive regulation of macromolecule metabolic process	Biological Process	0.000226413	0.999901	36	2151	0.0314958
GO:0031726	CCR1 chemokine receptor binding	Molecular Function	0.000228874	0.999999	2	3	0.0314958
GO:0055098	response to low-density lipoprotein particle stimulus	Biological Process	0.000229852	0.999999	2	3	0.0314958
GO:0004714	transmembrane receptor protein tyrosine kinase activity	Molecular Function	0.000229999	0.999988	4	32	0.0314958
GO:0018107	peptidyl-threonine phosphorylation	Biological Process	0.000234173	0.999974	6	92	0.0318507
GO:0071222	cellular response to lipopolysaccharide	Biological Process	0.00023767	0.999967	7	131	0.0321094
GO:0005539	glycosaminoglycan binding	Molecular Function	0.000246261	0.999973	6	93	0.0330483
GO:0051124	synaptic growth at neuromuscular junction	Biological Process	0.000248262	0.999999	2	3	0.0330962
GO:0070997	neuron death	Biological Process	0.00026433	0.99995	9	221	0.0347889
GO:0031324	negative regulation of cellular metabolic process	Biological Process	0.000264416	0.999888	32	1834	0.0347889
GO:0048638	regulation of developmental growth	Biological Process	0.00027299	0.999955	8	175	0.0353272
GO:0051093	negative regulation of developmental process	Biological Process	0.000273715	0.999924	14	502	0.0353272
GO:0045892	negative regulation of transcription, DNA-templated	Biological Process	0.000273772	0.999908	19	832	0.0353272
GO:0018210	peptidyl-threonine modification	Biological Process	0.000295568	0.999966	6	96	0.037597
GO:0010562	positive regulation of phosphorus metabolic process	Biological Process	0.000296966	0.999906	17	699	0.037597
GO:0045937	positive regulation of phosphate metabolic process	Biological Process	0.000296966	0.999906	17	699	0.037597
GO:0030517	negative regulation of axon extension	Biological Process	0.000303725	0.999992	3	14	0.0380143
GO:0006954	inflammatory response	Biological Process	0.000305031	0.999919	13	448	0.0380143
GO:0043066	negative regulation of apoptotic process	Biological Process	0.000308138	0.999909	15	577	0.0380143
GO:0008330	protein tyrosine/threonine phosphatase activity	Molecular Function	0.000308622	0.999999	2	3	0.0380143
GO:0016021	integral component of membrane	Cellular Component	0.000309704	0.999855	44	2883	0.0380143
GO:0043408	regulation of MAPK cascade	Biological Process	0.000312982	0.999917	13	446	0.0381838
GO:0032489	regulation of Cdc42 protein signal transduction	Biological Process	0.000318378	0.999999	2	3	0.0386081
GO:0071219	cellular response to molecule of bacterial origin	Biological Process	0.000324665	0.999953	7	138	0.0391348
GO:0051223	regulation of protein transport	Biological Process	0.000332615	0.999901	15	580	0.0398544
GO:0032880	regulation of protein localization	Biological Process	0.000336368	0.999888	18	782	0.0400656
GO:0051179	localization	Biological Process	0.000345829	0.999831	59	4365	0.0408973
GO:0042327	positive regulation of phosphorylation	Biological Process	0.000347413	0.999892	16	642	0.0408973
GO:0016301	kinase activity	Molecular Function	0.00036253	0.999887	16	644	0.0424286
GO:0043069	negative regulation of programmed cell death	Biological Process	0.000375778	0.999887	15	588	0.0433362
GO:0001818	negative regulation of cytokine production	Biological Process	0.000376596	0.999934	8	187	0.0433362
GO:0010646	regulation of cell communication	Biological Process	0.000376743	0.99983	36	2202	0.0433362
GO:0050789	regulation of biological process	Biological Process	0.000389459	0.999823	86	7295	0.0443154
GO:0045165	cell fate commitment	Biological Process	0.000389659	0.999953	6	100	0.0443154
GO:0008201	heparin binding	Molecular Function	0.000394784	0.999964	5	66	0.0445599
GO:0005796	Golgi lumen	Cellular Component	0.000396235	0.999976	4	38	0.0445599
GO:0009743	response to carbohydrate	Biological Process	0.000403945	0.999939	7	143	0.0447955
GO:0009966	regulation of signal transduction	Biological Process	0.000406632	0.999819	34	2043	0.0447955
GO:1902679	negative regulation of RNA biosynthetic process	Biological Process	0.000407232	0.999858	19	859	0.0447955
GO:1903507	negative regulation of nucleic acid-templated transcription	Biological Process	0.000407232	0.999858	19	859	0.0447955
GO:0002696	positive regulation of leukocyte activation	Biological Process	0.000414279	0.999917	9	238	0.0453109
GO:0090087	regulation of peptide transport	Biological Process	0.000416419	0.999874	15	593	0.0453109
GO:0005576	extracellular region	Cellular Component	0.000420961	0.999803	41	2707	0.0455589
GO:0071385	cellular response to glucocorticoid stimulus	Biological Process	0.000427456	0.999974	4	38	0.0457732
GO:0008009	chemokine activity	Molecular Function	0.000427489	0.999987	3	17	0.0457732
GO:0016773	phosphotransferase activity, alcohol group as acceptor	Molecular Function	0.000434075	0.999868	15	588	0.0462324
GO:0034329	cell junction assembly	Biological Process	0.000444774	0.999932	7	145	0.0471226
GO:0007044	cell-substrate junction assembly	Biological Process	0.000449988	0.999957	5	68	0.0474255
GO:0030308	negative regulation of cell growth	Biological Process	0.000463902	0.999942	6	104	0.0486372
GO:0002320	lymphoid progenitor cell differentiation	Biological Process	0.0004716	0.999985	3	16	0.049089
GO:2000503	positive regulation of natural killer cell chemotaxis	Biological Process	0.000473088	0.999997	2	4	0.049089
GO:0004896	cytokine receptor activity	Molecular Function	0.000476986	0.999954	5	67	0.0492397

## Sheet: Table S2D
Supplementary Table S2D. Gene ontology analysis for the list of differentially expressed genes obtained from the edgeR-sensitive analysis by comparing M10h samples with M0 samples
GO category	Term	Ontology	Over represented P-value	Under represented P-value	Number of genes from the list corresponding to GO terms	Total number of genes corresponding to GO terms	False discovery rate
GO:0002376	immune system process	Biological Process	1.5435e-20	1	103	2762	3.44171e-16
GO:1901700	response to oxygen-containing compound	Biological Process	1.13721e-12	1	60	1533	1.26788e-08
GO:0002520	immune system development	Biological Process	3.255e-12	1	44	919	2.41933e-08
GO:0006950	response to stress	Biological Process	5.12887e-12	1	104	3732	2.48946e-08
GO:0070887	cellular response to chemical stimulus	Biological Process	5.58224e-12	1	89	2970	2.48946e-08
GO:0030097	hemopoiesis	Biological Process	9.57715e-12	1	41	836	3.32351e-08
GO:0065008	regulation of biological quality	Biological Process	1.04335e-11	1	99	3541	3.32351e-08
GO:0002682	regulation of immune system process	Biological Process	2.76849e-11	1	55	1423	7.03987e-08
GO:0005515	protein binding	Molecular Function	2.84146e-11	1	218	11287	7.03987e-08
GO:0048534	hematopoietic or lymphoid organ development	Biological Process	4.08811e-11	1	41	877	9.11567e-08
GO:0051179	localization	Biological Process	7.89467e-11	1	144	6294	1.60032e-07
GO:0051239	regulation of multicellular organismal process	Biological Process	1.38296e-10	1	83	2860	2.56977e-07
GO:0050896	response to stimulus	Biological Process	1.61199e-10	1	178	8549	2.76494e-07
GO:0050793	regulation of developmental process	Biological Process	2.74906e-10	1	74	2441	4.37847e-07
GO:0071310	cellular response to organic substance	Biological Process	3.92684e-10	1	74	2447	5.83738e-07
GO:0010033	response to organic substance	Biological Process	1.57314e-09	1	84	3040	2.19237e-06
GO:0045595	regulation of cell differentiation	Biological Process	1.78874e-09	1	57	1713	2.34619e-06
GO:0048518	positive regulation of biological process	Biological Process	1.94729e-09	1	128	5573	2.41226e-06
GO:0031982	vesicle	Cellular Component	2.49066e-09	1	106	4251	2.92298e-06
GO:0042592	homeostatic process	Biological Process	2.86426e-09	1	56	1678	3.01994e-06
GO:0014070	response to organic cyclic compound	Biological Process	2.9031e-09	1	39	935	3.01994e-06
GO:0002684	positive regulation of immune system process	Biological Process	2.97958e-09	1	40	968	3.01994e-06
GO:0051234	establishment of localization	Biological Process	3.8275e-09	1	119	5082	3.71068e-06
GO:2000026	regulation of multicellular organismal development	Biological Process	4.0085e-09	1	60	1895	3.72423e-06
GO:0030099	myeloid cell differentiation	Biological Process	4.24236e-09	1	24	390	3.7707e-06
GO:0051716	cellular response to stimulus	Biological Process	4.39672e-09	1	152	7134	3.7707e-06
GO:0005737	cytoplasm	Cellular Component	6.89696e-09	1	211	11249	5.69587e-06
GO:0015669	gas transport	Biological Process	8.40248e-09	1	7	19	6.69138e-06
GO:0006810	transport	Biological Process	9.57984e-09	1	116	4981	7.36591e-06
GO:0005833	hemoglobin complex	Cellular Component	1.15933e-08	1	6	12	8.6169e-06
GO:0031410	cytoplasmic vesicle	Cellular Component	1.88352e-08	1	65	2201	1.3548e-05
GO:0097708	intracellular vesicle	Cellular Component	1.98085e-08	1	65	2204	1.38028e-05
GO:0009605	response to external stimulus	Biological Process	3.07754e-08	1	63	2139	2.02565e-05
GO:0006952	defense response	Biological Process	3.08871e-08	1	51	1544	2.02565e-05
GO:1901701	cellular response to oxygen-containing compound	Biological Process	3.51407e-08	1	39	1020	2.1894e-05
GO:0023051	regulation of signaling	Biological Process	3.53478e-08	1	87	3431	2.1894e-05
GO:0005344	oxygen carrier activity	Molecular Function	3.70604e-08	1	6	14	2.23344e-05
GO:0010646	regulation of cell communication	Biological Process	3.85383e-08	1	86	3382	2.26139e-05
GO:0048583	regulation of response to stimulus	Biological Process	3.99595e-08	1	96	3937	2.28466e-05
GO:0009719	response to endogenous stimulus	Biological Process	4.87206e-08	1	49	1491	2.71593e-05
GO:0044433	cytoplasmic vesicle part	Cellular Component	5.63774e-08	1	48	1437	3.0661e-05
GO:0015671	oxygen transport	Biological Process	5.80773e-08	1	6	15	3.08335e-05
GO:0033993	response to lipid	Biological Process	5.9929e-08	1	36	907	3.10767e-05
GO:0001775	cell activation	Biological Process	7.34973e-08	1	45	1316	3.72464e-05
GO:1901698	response to nitrogen compound	Biological Process	8.38363e-08	1	39	1044	4.15418e-05
GO:0044444	cytoplasmic part	Cellular Component	8.63852e-08	1	181	9340	4.18743e-05
GO:0010243	response to organonitrogen compound	Biological Process	9.01454e-08	1	36	920	4.27673e-05
GO:0032101	regulation of response to external stimulus	Biological Process	9.82837e-08	1	31	721	4.56569e-05
GO:0048519	negative regulation of biological process	Biological Process	1.40728e-07	1	115	5148	6.40399e-05
GO:0048878	chemical homeostasis	Biological Process	1.5707e-07	1	39	1076	7.00469e-05
GO:0048856	anatomical structure development	Biological Process	1.89841e-07	1	122	5660	8.30013e-05
GO:0032879	regulation of localization	Biological Process	2.0892e-07	1	70	2641	8.92655e-05
GO:0009725	response to hormone	Biological Process	2.12175e-07	1	34	869	8.92655e-05
GO:0048513	animal organ development	Biological Process	2.6669e-07	1	83	3368	0.000110123
GO:0071682	endocytic vesicle lumen	Cellular Component	2.83928e-07	1	6	19	0.000115109
GO:0042221	response to chemical	Biological Process	2.99911e-07	1	100	4318	0.000115633
GO:0048869	cellular developmental process	Biological Process	3.00866e-07	1	97	4195	0.000115633
GO:0065007	biological regulation	Biological Process	3.00901e-07	1	213	11853	0.000115633
GO:0030154	cell differentiation	Biological Process	3.09526e-07	1	94	4024	0.000115633
GO:0009966	regulation of signal transduction	Biological Process	3.13667e-07	1	78	3095	0.000115633
GO:0048731	system development	Biological Process	3.18239e-07	1	104	4619	0.000115633
GO:0071944	cell periphery	Cellular Component	3.21519e-07	1	114	5227	0.000115633
GO:0030218	erythrocyte differentiation	Biological Process	3.33163e-07	1	11	102	0.000117918
GO:0048522	positive regulation of cellular process	Biological Process	3.89243e-07	1	110	4965	0.000134604
GO:0005886	plasma membrane	Cellular Component	3.92379e-07	1	112	5126	0.000134604
GO:0007275	multicellular organism development	Biological Process	4.04446e-07	1	113	5186	0.000136642
GO:0030863	cortical cytoskeleton	Cellular Component	4.32348e-07	1	10	85	0.000142247
GO:0006955	immune response	Biological Process	4.33798e-07	1	56	1908	0.000142247
GO:0048585	negative regulation of response to stimulus	Biological Process	4.48766e-07	1	47	1492	0.000145023
GO:0006954	inflammatory response	Biological Process	4.56252e-07	1	29	690	0.000145336
GO:0051093	negative regulation of developmental process	Biological Process	4.96139e-07	1	34	905	0.000155816
GO:0140104	molecular carrier activity	Molecular Function	5.81759e-07	1	6	21	0.000179307
GO:0005829	cytosol	Cellular Component	5.87021e-07	1	109	4903	0.000179307
GO:0010942	positive regulation of cell death	Biological Process	6.29201e-07	1	28	663	0.000189593
GO:0046903	secretion	Biological Process	6.58006e-07	1	48	1556	0.00019563
GO:0002262	myeloid cell homeostasis	Biological Process	6.96529e-07	1	12	133	0.000204358
GO:0034101	erythrocyte homeostasis	Biological Process	7.32069e-07	1	11	110	0.000211996
GO:0032940	secretion by cell	Biological Process	9.46624e-07	1	45	1425	0.000270613
GO:0031091	platelet alpha granule	Cellular Component	1.00725e-06	1	10	91	0.000284299
GO:0032870	cellular response to hormone stimulus	Biological Process	1.02155e-06	1	27	642	0.000284732
GO:1903706	regulation of hemopoiesis	Biological Process	1.03649e-06	1	22	448	0.000285329
GO:0030219	megakaryocyte differentiation	Biological Process	1.19712e-06	1	10	93	0.000325529
GO:0023057	negative regulation of signaling	Biological Process	1.30718e-06	1	42	1307	0.000351175
GO:0051591	response to cAMP	Biological Process	1.36405e-06	1	10	96	0.00036209
GO:0044459	plasma membrane part	Cellular Component	1.54032e-06	0.999999	67	2621	0.000403324
GO:0014074	response to purine-containing compound	Biological Process	1.55556e-06	1	12	145	0.000403324
GO:0071495	cellular response to endogenous stimulus	Biological Process	1.64292e-06	0.999999	41	1272	0.000421077
GO:0048545	response to steroid hormone	Biological Process	1.74201e-06	1	20	394	0.0004414
GO:0051128	regulation of cellular component organization	Biological Process	1.80217e-06	0.999999	62	2322	0.000451515
GO:0051384	response to glucocorticoid	Biological Process	1.91175e-06	1	12	147	0.000469322
GO:0072562	blood microparticle	Cellular Component	1.91534e-06	1	11	119	0.000469322
GO:0048872	homeostasis of number of cells	Biological Process	2.14747e-06	1	15	233	0.000520482
GO:0007154	cell communication	Biological Process	2.51224e-06	0.999999	130	6362	0.000592406
GO:0009968	negative regulation of signal transduction	Biological Process	2.51668e-06	0.999999	39	1197	0.000592406
GO:0051241	negative regulation of multicellular organismal process	Biological Process	2.52393e-06	0.999999	37	1105	0.000592406
GO:0032403	protein complex binding	Molecular Function	2.67935e-06	0.999999	30	798	0.000622334
GO:0014731	spectrin-associated cytoskeleton	Cellular Component	2.73246e-06	1	4	8	0.000628127
GO:0097458	neuron part	Cellular Component	3.00535e-06	0.999999	43	1412	0.000678768
GO:0010648	negative regulation of cell communication	Biological Process	3.03668e-06	0.999999	41	1303	0.000678768
GO:0097190	apoptotic signaling pathway	Biological Process	3.04407e-06	0.999999	25	594	0.000678768
GO:0009743	response to carbohydrate	Biological Process	3.13853e-06	0.999999	14	212	0.000692901
GO:0002576	platelet degranulation	Biological Process	3.35894e-06	1	11	128	0.000734291
GO:0046683	response to organophosphorus	Biological Process	3.62328e-06	0.999999	11	131	0.000781982
GO:0045637	regulation of myeloid cell differentiation	Biological Process	3.64724e-06	0.999999	15	242	0.000781982
GO:0048584	positive regulation of response to stimulus	Biological Process	3.72214e-06	0.999998	57	2110	0.00079044
GO:0002581	negative regulation of antigen processing and presentation of peptide or polysaccharide antigen via MHC class II	Biological Process	3.76089e-06	1	3	3	0.000791135
GO:0031720	haptoglobin binding	Molecular Function	3.85776e-06	1	3	3	0.000803929
GO:0023052	signaling	Biological Process	4.36206e-06	0.999998	129	6342	0.000900605
GO:0016020	membrane	Cellular Component	4.46032e-06	0.999998	169	8994	0.000912443
GO:0099503	secretory vesicle	Cellular Component	4.68902e-06	0.999998	33	939	0.000950507
GO:0034284	response to monosaccharide	Biological Process	4.99348e-06	0.999999	13	191	0.00100311
GO:0031960	response to corticosteroid	Biological Process	5.17072e-06	0.999999	12	162	0.00102944
GO:0009611	response to wounding	Biological Process	5.24821e-06	0.999998	26	657	0.00103562
GO:0007166	cell surface receptor signaling pathway	Biological Process	5.40877e-06	0.999997	68	2731	0.00105794
GO:0032502	developmental process	Biological Process	6.04932e-06	0.999997	124	6086	0.00117294
GO:0045596	negative regulation of cell differentiation	Biological Process	6.11453e-06	0.999998	26	667	0.00117536
GO:0010941	regulation of cell death	Biological Process	7.24365e-06	0.999997	47	1638	0.00137901
GO:0031093	platelet alpha granule lumen	Cellular Component	7.29763e-06	0.999999	8	68	0.00137901
GO:0019725	cellular homeostasis	Biological Process	7.57527e-06	0.999997	31	889	0.00141944
GO:0008219	cell death	Biological Process	8.09751e-06	0.999996	57	2160	0.00150465
GO:0016192	vesicle-mediated transport	Biological Process	8.2476e-06	0.999996	51	1843	0.00151988
GO:0051707	response to other organism	Biological Process	8.34364e-06	0.999997	30	837	0.00152497
GO:0044087	regulation of cellular component biogenesis	Biological Process	8.69965e-06	0.999997	30	848	0.00157711
GO:0043207	response to external biotic stimulus	Biological Process	8.94194e-06	0.999997	30	840	0.00160796
GO:0045321	leukocyte activation	Biological Process	9.6643e-06	0.999996	37	1164	0.00172396
GO:0007165	signal transduction	Biological Process	1.08556e-05	0.999994	120	5849	0.0019211
GO:0048523	negative regulation of cellular process	Biological Process	1.17158e-05	0.999994	101	4676	0.00205701
GO:0002683	negative regulation of immune system process	Biological Process	1.25846e-05	0.999997	19	411	0.00219171
GO:0098805	whole membrane	Cellular Component	1.26796e-05	0.999994	46	1614	0.00219171
GO:0009749	response to glucose	Biological Process	1.49112e-05	0.999997	12	181	0.00255761
GO:0031838	haptoglobin-hemoglobin complex	Cellular Component	1.50324e-05	1	3	4	0.00255873
GO:0042744	hydrogen peroxide catabolic process	Biological Process	1.632e-05	0.999999	5	22	0.00273644
GO:0055082	cellular chemical homeostasis	Biological Process	1.63219e-05	0.999994	27	750	0.00273644
GO:0060205	cytoplasmic vesicle lumen	Cellular Component	1.64646e-05	0.999996	17	339	0.00273976
GO:0005488	binding	Molecular Function	1.68871e-05	0.999994	242	14541	0.00278925
GO:0031983	vesicle lumen	Cellular Component	1.70344e-05	0.999996	17	340	0.00279288
GO:0045652	regulation of megakaryocyte differentiation	Biological Process	1.81621e-05	0.999998	8	76	0.00295605
GO:0050789	regulation of biological process	Biological Process	1.83848e-05	0.99999	199	11240	0.00297062
GO:0043230	extracellular organelle	Cellular Component	1.90822e-05	0.99999	68	2777	0.00306111
GO:0009746	response to hexose	Biological Process	1.98616e-05	0.999996	12	186	0.00316339
GO:1905475	regulation of protein localization to membrane	Biological Process	2.07159e-05	0.999996	11	154	0.00324222
GO:0040012	regulation of locomotion	Biological Process	2.07674e-05	0.999992	30	888	0.00324222
GO:0012506	vesicle membrane	Cellular Component	2.07928e-05	0.999993	27	751	0.00324222
GO:1901654	response to ketone	Biological Process	2.13283e-05	0.999996	12	186	0.00330262
GO:0072593	reactive oxygen species metabolic process	Biological Process	2.23453e-05	0.999995	14	249	0.0034167
GO:0000323	lytic vacuole	Cellular Component	2.25374e-05	0.999992	25	662	0.0034167
GO:0005764	lysosome	Cellular Component	2.25374e-05	0.999992	25	662	0.0034167
GO:0032501	multicellular organismal process	Biological Process	2.28467e-05	0.999987	141	7300	0.0034167
GO:0009607	response to biotic stimulus	Biological Process	2.2866e-05	0.999991	30	883	0.0034167
GO:0010035	response to inorganic substance	Biological Process	2.32407e-05	0.999993	21	507	0.0034167
GO:0033500	carbohydrate homeostasis	Biological Process	2.32908e-05	0.999995	13	219	0.0034167
GO:0042593	glucose homeostasis	Biological Process	2.32908e-05	0.999995	13	219	0.0034167
GO:0042060	wound healing	Biological Process	2.41965e-05	0.999992	22	549	0.00352637
GO:0005623	cell	Cellular Component	2.46355e-05	1	262	16344	0.00356703
GO:0071702	organic substance transport	Biological Process	2.60033e-05	0.999987	66	2727	0.00372348
GO:0043234	protein complex	Cellular Component	2.605e-05	0.999986	73	3099	0.00372348
GO:0005506	iron ion binding	Molecular Function	2.64984e-05	0.999995	11	159	0.00373664
GO:0016477	cell migration	Biological Process	2.65963e-05	0.999988	39	1330	0.00373664
GO:0005773	vacuole	Cellular Component	2.66448e-05	0.99999	27	755	0.00373664
GO:0044194	cytolytic granule	Cellular Component	2.6888e-05	1	3	5	0.00374717
GO:1902532	negative regulation of intracellular signal transduction	Biological Process	2.84888e-05	0.999991	21	516	0.00394561
GO:2001242	regulation of intrinsic apoptotic signaling pathway	Biological Process	2.8946e-05	0.999995	11	159	0.00397016
GO:0044448	cell cortex part	Cellular Component	2.90221e-05	0.999995	10	134	0.00397016
GO:0001816	cytokine production	Biological Process	2.9694e-05	0.99999	25	682	0.00403729
GO:0061515	myeloid cell development	Biological Process	3.13886e-05	0.999997	7	61	0.00424183
GO:0044877	macromolecular complex binding	Molecular Function	3.16965e-05	0.999987	32	996	0.00425765
GO:0009653	anatomical structure morphogenesis	Biological Process	3.19513e-05	0.999984	61	2503	0.00426617
GO:0005615	extracellular space	Cellular Component	3.5091e-05	0.999981	86	3843	0.00465749
GO:0030301	cholesterol transport	Biological Process	3.5703e-05	0.999996	8	84	0.00471068
GO:0040011	locomotion	Biological Process	3.64927e-05	0.999983	46	1703	0.00477656
GO:0002580	regulation of antigen processing and presentation of peptide or polysaccharide antigen via MHC class II	Biological Process	3.66307e-05	1	3	5	0.00477656
GO:0030659	cytoplasmic vesicle membrane	Cellular Component	3.72044e-05	0.999986	26	733	0.00482316
GO:0098657	import into cell	Biological Process	4.01595e-05	0.999986	25	696	0.00517432
GO:0045639	positive regulation of myeloid cell differentiation	Biological Process	4.03772e-05	0.999995	8	86	0.00517432
GO:1903708	positive regulation of hemopoiesis	Biological Process	4.2175e-05	0.999992	11	169	0.00537382
GO:0015701	bicarbonate transport	Biological Process	4.26879e-05	0.999997	6	44	0.00538978
GO:0008150	biological_process	Biological Process	4.27837e-05	1	269	17043	0.00538978
GO:0050900	leukocyte migration	Biological Process	4.33921e-05	0.999987	18	410	0.00543572
GO:0072657	protein localization to membrane	Biological Process	4.39408e-05	0.999986	21	524	0.0054737
GO:0001817	regulation of cytokine production	Biological Process	4.99563e-05	0.999983	23	618	0.00618848
GO:0070062	extracellular exosome	Cellular Component	5.3818e-05	0.999971	66	2756	0.00663001
GO:0019825	oxygen binding	Molecular Function	5.48517e-05	0.999995	6	45	0.00672024
GO:1905476	negative regulation of protein localization to membrane	Biological Process	5.55452e-05	0.999997	5	28	0.00676802
GO:0044464	cell part	Cellular Component	6.05758e-05	0.999982	261	16313	0.00734087
GO:0015918	sterol transport	Biological Process	6.29283e-05	0.999992	8	91	0.00758474
GO:2000379	positive regulation of reactive oxygen species metabolic process	Biological Process	6.38598e-05	0.999991	8	91	0.00765562
GO:0030139	endocytic vesicle	Cellular Component	6.55522e-05	0.999984	14	275	0.00779199
GO:0006887	exocytosis	Biological Process	6.60048e-05	0.999974	28	846	0.00779199
GO:1903561	extracellular vesicle	Cellular Component	6.6096e-05	0.999965	66	2775	0.00779199
GO:2001233	regulation of apoptotic signaling pathway	Biological Process	6.63979e-05	0.999981	17	383	0.00779199
GO:0007596	blood coagulation	Biological Process	6.67445e-05	0.999982	16	348	0.00779199
GO:0006109	regulation of carbohydrate metabolic process	Biological Process	6.75657e-05	0.999987	11	177	0.00784677
GO:0032991	macromolecular complex	Cellular Component	6.87014e-05	0.99996	102	4905	0.00793732
GO:0030334	regulation of cell migration	Biological Process	7.14205e-05	0.999973	26	767	0.00820894
GO:0006897	endocytosis	Biological Process	7.72008e-05	0.999973	23	635	0.00880837
GO:0080134	regulation of response to stress	Biological Process	7.74258e-05	0.999965	39	1387	0.00880837
GO:0007599	hemostasis	Biological Process	7.89068e-05	0.999978	16	353	0.00893128
GO:0010647	positive regulation of cell communication	Biological Process	8.08764e-05	0.999961	44	1649	0.00907362
GO:0050817	coagulation	Biological Process	8.14666e-05	0.999977	16	354	0.00907362
GO:0031347	regulation of defense response	Biological Process	8.16953e-05	0.999969	25	723	0.00907362
GO:0051049	regulation of transport	Biological Process	8.1792e-05	0.99996	48	1867	0.00907362
GO:0036477	somatodendritic compartment	Cellular Component	8.46226e-05	0.999969	24	695	0.00929563
GO:0044421	extracellular region part	Cellular Component	8.4627e-05	0.999951	88	4059	0.00929563
GO:0098552	side of membrane	Cellular Component	8.77295e-05	0.999973	18	436	0.00958918
GO:0023056	positive regulation of signaling	Biological Process	8.84297e-05	0.999957	44	1655	0.00961856
GO:0046983	protein dimerization activity	Molecular Function	9.15254e-05	0.999959	36	1244	0.00990696
GO:0071407	cellular response to organic cyclic compound	Biological Process	9.52352e-05	0.999967	21	565	0.0101765
GO:0032366	intracellular sterol transport	Biological Process	9.53844e-05	0.999996	4	17	0.0101765
GO:0032367	intracellular cholesterol transport	Biological Process	9.53844e-05	0.999996	4	17	0.0101765
GO:0050794	regulation of cellular process	Biological Process	9.63247e-05	0.999943	187	10595	0.0102278
GO:0002687	positive regulation of leukocyte migration	Biological Process	9.91234e-05	0.999984	9	123	0.0104751
GO:0012501	programmed cell death	Biological Process	0.000100583	0.999949	51	2031	0.0105793
GO:0071396	cellular response to lipid	Biological Process	0.000101906	0.999965	21	567	0.0106681
GO:0051641	cellular localization	Biological Process	0.000105428	0.999943	65	2794	0.0109852
GO:0043226	organelle	Cellular Component	0.000116683	0.999935	223	13234	0.0121014
GO:0030335	positive regulation of cell migration	Biological Process	0.000118381	0.999963	18	444	0.0122207
GO:0002578	negative regulation of antigen processing and presentation	Biological Process	0.000119597	0.999998	3	7	0.0122893
GO:0035556	intracellular signal transduction	Biological Process	0.00012036	0.999935	63	2718	0.012311
GO:0032846	positive regulation of homeostatic process	Biological Process	0.000124274	0.999971	12	222	0.0126533
GO:0032885	regulation of polysaccharide biosynthetic process	Biological Process	0.00012582	0.999991	5	34	0.0127524
GO:0097193	intrinsic apoptotic signaling pathway	Biological Process	0.00012929	0.999966	14	293	0.0130448
GO:0032880	regulation of protein localization	Biological Process	0.000130807	0.999944	31	1028	0.0131384
GO:0015711	organic anion transport	Biological Process	0.000137865	0.999956	18	454	0.0137853
GO:1901216	positive regulation of neuron death	Biological Process	0.00014291	0.999982	7	78	0.0142259
GO:0005622	intracellular	Cellular Component	0.000143887	0.999925	237	14360	0.0142595
GO:0006915	apoptotic process	Biological Process	0.000149071	0.999924	48	1901	0.0147079
GO:0031328	positive regulation of cellular biosynthetic process	Biological Process	0.000149813	0.999925	46	1806	0.014716
GO:0051270	regulation of cellular component movement	Biological Process	0.000156292	0.999936	28	899	0.015285
GO:0044424	intracellular part	Cellular Component	0.000162933	0.999912	233	14054	0.015865
GO:1990666	PCSK9-LDLR complex	Cellular Component	0.000166639	1	2	2	0.0161553
GO:0001678	cellular glucose homeostasis	Biological Process	0.000178998	0.999968	9	136	0.0172784
GO:0006820	anion transport	Biological Process	0.000186467	0.999933	21	595	0.0179218
GO:0050878	regulation of body fluid levels	Biological Process	0.000189002	0.999936	19	505	0.0180874
GO:2000147	positive regulation of cell motility	Biological Process	0.000194078	0.999936	18	462	0.0184565
GO:0009987	cellular process	Biological Process	0.000194515	0.999909	251	15545	0.0184565
GO:0060548	negative regulation of cell death	Biological Process	0.000197809	0.999916	29	954	0.0186896
GO:0010628	positive regulation of gene expression	Biological Process	0.000211088	0.999892	46	1832	0.0198601
GO:2000145	regulation of cell motility	Biological Process	0.000214999	0.999913	26	821	0.0201309
GO:0023023	MHC protein complex binding	Molecular Function	0.000215772	0.99999	4	20	0.0201309
GO:0009891	positive regulation of biosynthetic process	Biological Process	0.000218174	0.999889	46	1836	0.0202702
GO:0042177	negative regulation of protein catabolic process	Biological Process	0.000227977	0.999963	8	109	0.0209594
GO:0048870	cell motility	Biological Process	0.000228622	0.999889	39	1470	0.0209594
GO:0051674	localization of cell	Biological Process	0.000228622	0.999889	39	1470	0.0209594
GO:0070201	regulation of establishment of protein localization	Biological Process	0.000229539	0.999906	26	823	0.0209594
GO:0051050	positive regulation of transport	Biological Process	0.000230293	0.999901	29	967	0.0209594
GO:0006928	movement of cell or subcellular component	Biological Process	0.000234791	0.999878	48	1953	0.021247
GO:0045765	regulation of angiogenesis	Biological Process	0.000235358	0.999938	13	273	0.021247
GO:0098797	plasma membrane protein complex	Cellular Component	0.000237506	0.999941	12	238	0.0213544
GO:0044456	synapse part	Cellular Component	0.000239655	0.999908	23	700	0.0214556
GO:0002587	negative regulation of antigen processing and presentation of peptide antigen via MHC class II	Biological Process	0.000240555	1	2	2	0.0214556
GO:0002685	regulation of leukocyte migration	Biological Process	0.000244178	0.999949	10	170	0.0216855
GO:0006811	ion transport	Biological Process	0.000245078	0.999879	41	1589	0.0216855
GO:0032844	regulation of homeostatic process	Biological Process	0.000248245	0.999917	18	473	0.0217935
GO:0050750	low-density lipoprotein particle receptor binding	Molecular Function	0.000248348	0.999987	4	21	0.0217935
GO:0043067	regulation of programmed cell death	Biological Process	0.000250205	0.999877	40	1522	0.0217935
GO:0043069	negative regulation of programmed cell death	Biological Process	0.000250208	0.999895	27	873	0.0217935
GO:0002252	immune effector process	Biological Process	0.000252912	0.999886	32	1106	0.0218056
GO:0032881	regulation of polysaccharide metabolic process	Biological Process	0.000253244	0.999979	5	39	0.0218056
GO:0016525	negative regulation of angiogenesis	Biological Process	0.00025328	0.999958	8	110	0.0218056
GO:0009893	positive regulation of metabolic process	Biological Process	0.000254815	0.999853	72	3301	0.0218533
GO:0071385	cellular response to glucocorticoid stimulus	Biological Process	0.000266502	0.99997	6	61	0.0227072
GO:1901214	regulation of neuron death	Biological Process	0.000266808	0.999929	13	281	0.0227072
GO:0002521	leukocyte differentiation	Biological Process	0.000268002	0.99991	18	479	0.0227221
GO:0051272	positive regulation of cellular component movement	Biological Process	0.000270754	0.999909	18	475	0.0228684
GO:2000181	negative regulation of blood vessel morphogenesis	Biological Process	0.000288133	0.999951	8	112	0.0241888
GO:0032102	negative regulation of response to external stimulus	Biological Process	0.000290325	0.999922	13	281	0.0241888
GO:0043065	positive regulation of apoptotic process	Biological Process	0.000290691	0.999892	21	609	0.0241888
GO:1903573	negative regulation of response to endoplasmic reticulum stress	Biological Process	0.000290725	0.999975	5	40	0.0241888
GO:1901652	response to peptide	Biological Process	0.000294681	0.9999	18	479	0.0244268
GO:0045055	regulated exocytosis	Biological Process	0.000297662	0.999881	24	739	0.0245825
GO:0005938	cell cortex	Cellular Component	0.000302045	0.999923	12	247	0.0248524
GO:0071417	cellular response to organonitrogen compound	Biological Process	0.000309501	0.999891	19	527	0.0253723
GO:1904375	regulation of protein localization to cell periphery	Biological Process	0.000316635	0.999954	7	87	0.025862
GO:0043068	positive regulation of programmed cell death	Biological Process	0.000327747	0.999877	21	615	0.0266719
GO:0051489	regulation of filopodium assembly	Biological Process	0.000334028	0.999971	5	42	0.0270842
GO:2001234	negative regulation of apoptotic signaling pathway	Biological Process	0.000335299	0.99992	11	211	0.0270888
GO:0022411	cellular component disassembly	Biological Process	0.000337894	0.999876	20	564	0.0271998
GO:0071384	cellular response to corticosteroid stimulus	Biological Process	0.000343605	0.999959	6	64	0.0275601
GO:0043083	synaptic cleft	Cellular Component	0.000346013	0.999991	3	10	0.0276538
GO:1902531	regulation of intracellular signal transduction	Biological Process	0.000357011	0.999815	45	1820	0.0284309
GO:0045662	negative regulation of myoblast differentiation	Biological Process	0.000364488	0.999979	4	24	0.028923
GO:1901699	cellular response to nitrogen compound	Biological Process	0.000378195	0.999857	21	625	0.0299042
GO:0051649	establishment of localization in cell	Biological Process	0.000386022	0.99979	52	2191	0.0304152
GO:0010038	response to metal ion	Biological Process	0.000397564	0.999883	14	327	0.0312144
GO:0050920	regulation of chemotaxis	Biological Process	0.000400434	0.999911	10	183	0.0313294
GO:0040017	positive regulation of locomotion	Biological Process	0.000408761	0.999857	18	492	0.031804
GO:0042981	regulation of apoptotic process	Biological Process	0.000409353	0.999796	39	1507	0.031804
GO:0034097	response to cytokine	Biological Process	0.000412817	0.999816	29	998	0.0319224
GO:0051129	negative regulation of cellular component organization	Biological Process	0.00041374	0.999842	21	621	0.0319224
GO:0045646	regulation of erythrocyte differentiation	Biological Process	0.000427608	0.99996	5	43	0.0328133
GO:0042493	response to drug	Biological Process	0.00042823	0.99986	16	411	0.0328133
GO:0008021	synaptic vesicle	Cellular Component	0.000443771	0.999909	9	153	0.0338877
GO:0060341	regulation of cellular localization	Biological Process	0.000447396	0.999806	27	909	0.0340479
GO:0043066	negative regulation of apoptotic process	Biological Process	0.000451438	0.999807	26	859	0.0341331
GO:0043434	response to peptide hormone	Biological Process	0.000451577	0.999852	16	412	0.0341331
GO:0023061	signal release	Biological Process	0.000460465	0.999849	16	421	0.0346873
GO:0009617	response to bacterium	Biological Process	0.000462285	0.999831	19	536	0.0347072
GO:0071383	cellular response to steroid hormone stimulus	Biological Process	0.00047468	0.999873	12	259	0.0355181
GO:0035902	response to immobilization stress	Biological Process	0.000480668	0.99997	4	25	0.0358459
GO:1901343	negative regulation of vasculature development	Biological Process	0.000485634	0.999911	8	121	0.0359576
GO:0019220	regulation of phosphate metabolic process	Biological Process	0.000488071	0.999746	43	1740	0.0359576
GO:0046649	lymphocyte activation	Biological Process	0.000488562	0.999811	21	635	0.0359576
GO:0042743	hydrogen peroxide metabolic process	Biological Process	0.000488615	0.999953	5	44	0.0359576
GO:0031226	intrinsic component of plasma membrane	Cellular Component	0.000492609	0.999748	41	1666	0.0360178
GO:0010675	regulation of cellular carbohydrate metabolic process	Biological Process	0.000497676	0.999909	8	124	0.0360178
GO:0006464	cellular protein modification process	Biological Process	0.000498423	0.999695	84	4088	0.0360178
GO:0036211	protein modification process	Biological Process	0.000498423	0.999695	84	4088	0.0360178
GO:0009894	regulation of catabolic process	Biological Process	0.000499069	0.999782	27	907	0.0360178
GO:0042326	negative regulation of phosphorylation	Biological Process	0.000499126	0.999828	17	462	0.0360178
GO:0012505	endomembrane system	Cellular Component	0.000512209	0.999684	88	4312	0.0367882
GO:0001932	regulation of protein phosphorylation	Biological Process	0.000513102	0.999748	36	1376	0.0367882
GO:0033036	macromolecule localization	Biological Process	0.000515929	0.9997	65	2953	0.0368724
GO:0000271	polysaccharide biosynthetic process	Biological Process	0.000521589	0.999933	6	69	0.0371578
GO:0008093	cytoskeletal adaptor activity	Molecular Function	0.00052549	0.999984	3	11	0.0373165
GO:0030163	protein catabolic process	Biological Process	0.000529306	0.999771	26	863	0.0374682
GO:0048821	erythrocyte development	Biological Process	0.000536816	0.999966	4	26	0.0378112
GO:0034164	negative regulation of toll-like receptor 9 signaling pathway	Biological Process	0.000537544	0.999998	2	3	0.0378112
GO:0045913	positive regulation of carbohydrate metabolic process	Biological Process	0.000540565	0.99993	6	70	0.0379041
GO:2001243	negative regulation of intrinsic apoptotic signaling pathway	Biological Process	0.000544489	0.999913	7	95	0.0380036
GO:0030168	platelet activation	Biological Process	0.000546288	0.999885	9	158	0.0380036
GO:0051240	positive regulation of multicellular organismal process	Biological Process	0.000547096	0.999723	39	1541	0.0380036
GO:0002790	peptide secretion	Biological Process	0.000553064	0.999795	19	551	0.0382139
GO:0001933	negative regulation of protein phosphorylation	Biological Process	0.000553552	0.999815	16	424	0.0382139
GO:0009897	external side of plasma membrane	Cellular Component	0.000556719	0.999859	11	227	0.0383139
GO:0008330	protein tyrosine/threonine phosphatase activity	Molecular Function	0.000573127	0.999997	2	3	0.0393218
GO:0045859	regulation of protein kinase activity	Biological Process	0.000575567	0.999759	24	786	0.0393681
GO:0051174	regulation of phosphorus metabolic process	Biological Process	0.000578483	0.999696	43	1754	0.0394465
GO:0071548	response to dexamethasone	Biological Process	0.000583896	0.999942	5	46	0.0396943
GO:0070325	lipoprotein particle receptor binding	Molecular Function	0.000596482	0.999961	4	26	0.0404266
GO:0051248	negative regulation of protein metabolic process	Biological Process	0.000610517	0.999697	36	1359	0.0412525
GO:0006644	phospholipid metabolic process	Biological Process	0.000616174	0.999784	17	465	0.041453
GO:0008201	heparin binding	Molecular Function	0.000617203	0.999868	9	160	0.041453
GO:1990785	response to water-immersion restraint stress	Biological Process	0.000625857	0.999997	2	3	0.041908
GO:0031325	positive regulation of cellular metabolic process	Biological Process	0.000630984	0.999628	66	3054	0.0420464
GO:0010935	regulation of macrophage cytokine production	Biological Process	0.000631696	0.999979	3	12	0.0420464
GO:0045648	positive regulation of erythrocyte differentiation	Biological Process	0.000636893	0.999957	4	27	0.0422662
GO:0051130	positive regulation of cellular component organization	Biological Process	0.000640693	0.999695	32	1180	0.0423922
GO:0043217	myelin maintenance	Biological Process	0.000663239	0.999978	3	12	0.0437542
GO:0005576	extracellular region	Cellular Component	0.000669545	0.999578	96	4791	0.043938
GO:0009986	cell surface	Cellular Component	0.000669966	0.999722	23	746	0.043938
GO:1905953	negative regulation of lipid localization	Biological Process	0.000675777	0.99993	5	47	0.0440615
GO:1901653	cellular response to peptide	Biological Process	0.000675802	0.999789	14	347	0.0440615
GO:0030141	secretory granule	Cellular Component	0.000679914	0.999706	25	823	0.0442004
GO:0042325	regulation of phosphorylation	Biological Process	0.000688367	0.99965	38	1502	0.0444639
GO:0061684	chaperone-mediated autophagy	Biological Process	0.000689875	0.999977	3	12	0.0444639
GO:0010604	positive regulation of macromolecule metabolic process	Biological Process	0.000689951	0.999592	66	3063	0.0444639
GO:0032386	regulation of intracellular transport	Biological Process	0.000698518	0.999736	19	560	0.0448863
GO:0043549	regulation of kinase activity	Biological Process	0.000712713	0.999691	25	846	0.0456669
GO:1901342	regulation of vasculature development	Biological Process	0.000718767	0.999786	13	307	0.0458547
GO:0009306	protein secretion	Biological Process	0.000719757	0.999736	18	519	0.0458547
GO:0044437	vacuolar part	Cellular Component	0.000723271	0.999726	19	553	0.0459473
GO:0070051	fibrinogen binding	Molecular Function	0.000732924	0.999996	2	3	0.0463213
GO:1905897	regulation of response to endoplasmic reticulum stress	Biological Process	0.000733313	0.999899	6	73	0.0463213
GO:0006959	humoral immune response	Biological Process	0.000749559	0.999803	11	228	0.0472137
GO:0050801	ion homeostasis	Biological Process	0.000762313	0.99968	23	754	0.0478819
GO:0007167	enzyme linked receptor protein signaling pathway	Biological Process	0.000781159	0.999642	28	999	0.0487567
GO:0070997	neuron death	Biological Process	0.000781642	0.999765	13	316	0.0487567
GO:0009615	response to virus	Biological Process	0.000784558	0.999764	13	310	0.0487567
GO:0043249	erythrocyte maturation	Biological Process	0.000784987	0.999972	3	13	0.0487567
GO:0005765	lysosomal membrane	Cellular Component	0.000798185	0.999747	14	347	0.0493017
GO:0098852	lytic vacuole membrane	Cellular Component	0.000798185	0.999747	14	347	0.0493017
GO:0048642	negative regulation of skeletal muscle tissue development	Biological Process	0.000809987	0.99997	3	13	0.0497627
GO:0043005	neuron projection	Cellular Component	0.000810112	0.999617	30	1111	0.0497627

## Sheet: Table S2E
Supplementary Table S2E. Gene ontology analysis for the list of differentially expressed genes obtained from the edgeR-sensitive analysis by comparing M7d samples with M0 samples
GO category	Term	Ontology	Over represented P-value	Under represented P-value	Number of genes from the list corresponding to GO terms	Total number of genes corresponding to GO terms	False discovery rate
GO:0005344	oxygen carrier activity	Molecular Function	0	1	8	14	0
GO:0015669	gas transport	Biological Process	0	1	8	19	0
GO:0015671	oxygen transport	Biological Process	0	1	8	15	0
GO:0140104	molecular carrier activity	Molecular Function	0	1	8	21	0
GO:0005833	hemoglobin complex	Cellular Component	4.30249e-18	1	9	12	1.91874e-14
GO:0044445	cytosolic part	Cellular Component	6.11771e-16	1	19	237	2.27354e-12
GO:0005829	cytosol	Cellular Component	3.34278e-11	1	63	4903	1.06482e-07
GO:0022626	cytosolic ribosome	Cellular Component	2.06431e-10	1	11	111	5.75375e-07
GO:0019825	oxygen binding	Molecular Function	3.65346e-10	1	8	45	9.05166e-07
GO:0006810	transport	Biological Process	1.69097e-09	1	60	4981	3.77052e-06
GO:0044391	ribosomal subunit	Cellular Component	3.5369e-09	1	12	183	6.39109e-06
GO:0005506	iron ion binding	Molecular Function	3.75121e-09	1	11	159	6.39109e-06
GO:0051234	establishment of localization	Biological Process	3.9436e-09	1	60	5082	6.39109e-06
GO:0042744	hydrogen peroxide catabolic process	Biological Process	4.0127e-09	1	6	22	6.39109e-06
GO:0005840	ribosome	Cellular Component	4.47917e-09	1	13	231	6.65844e-06
GO:0051179	localization	Biological Process	5.07369e-09	1	68	6294	7.07083e-06
GO:0000184	nuclear-transcribed mRNA catabolic process, nonsense-mediated decay	Biological Process	8.18321e-09	1	10	121	1.07335e-05
GO:0005737	cytoplasm	Cellular Component	1.59602e-08	1	96	11249	1.97712e-05
GO:0044444	cytoplasmic part	Cellular Component	2.13091e-08	1	86	9340	2.50079e-05
GO:0044424	intracellular part	Cellular Component	6.27674e-08	1	107	14054	6.99794e-05
GO:0071702	organic substance transport	Biological Process	9.60171e-08	1	39	2727	0.000101952
GO:0003735	structural constituent of ribosome	Molecular Function	1.02143e-07	1	10	156	0.000103527
GO:0072657	protein localization to membrane	Biological Process	1.40733e-07	1	16	524	0.000136437
GO:0006614	SRP-dependent cotranslational protein targeting to membrane	Biological Process	1.96816e-07	1	8	92	0.000182859
GO:0006613	cotranslational protein targeting to membrane	Biological Process	2.97567e-07	1	8	97	0.000253987
GO:0042743	hydrogen peroxide metabolic process	Biological Process	2.98616e-07	1	6	44	0.000253987
GO:0031720	haptoglobin binding	Molecular Function	3.07546e-07	1	3	3	0.000253987
GO:0005622	intracellular	Cellular Component	3.82903e-07	1	107	14360	0.000304928
GO:0045047	protein targeting to ER	Biological Process	4.03262e-07	1	8	101	0.000310067
GO:0042592	homeostatic process	Biological Process	4.49753e-07	1	28	1678	0.000334286
GO:0022627	cytosolic small ribosomal subunit	Cellular Component	4.69193e-07	1	6	44	0.000337486
GO:0072599	establishment of protein localization to endoplasmic reticulum	Biological Process	5.25895e-07	1	8	105	0.00036645
GO:0044464	cell part	Cellular Component	6.90651e-07	1	113	16313	0.000466671
GO:0033500	carbohydrate homeostasis	Biological Process	8.07313e-07	1	10	219	0.000514328
GO:0042593	glucose homeostasis	Biological Process	8.07313e-07	1	10	219	0.000514328
GO:0005623	cell	Cellular Component	8.63449e-07	1	113	16344	0.000534811
GO:0072562	blood microparticle	Cellular Component	9.17292e-07	1	8	119	0.000552805
GO:0020037	heme binding	Molecular Function	1.02802e-06	1	8	128	0.000603229
GO:0000956	nuclear-transcribed mRNA catabolic process	Biological Process	1.07231e-06	1	10	210	0.000613088
GO:0031838	haptoglobin-hemoglobin complex	Cellular Component	1.21549e-06	1	3	4	0.000677574
GO:0006612	protein targeting to membrane	Biological Process	1.26014e-06	1	9	165	0.000685333
GO:0005515	protein binding	Molecular Function	1.56133e-06	0.999999	92	11287	0.000828918
GO:0046906	tetrapyrrole binding	Molecular Function	1.64584e-06	1	8	137	0.000853462
GO:0070972	protein localization to endoplasmic reticulum	Biological Process	1.84118e-06	1	8	126	0.000933062
GO:0044248	cellular catabolic process	Biological Process	2.46166e-06	0.999999	31	2092	0.00121978
GO:1901700	response to oxygen-containing compound	Biological Process	3.1737e-06	0.999999	25	1533	0.00153842
GO:0009057	macromolecule catabolic process	Biological Process	3.92756e-06	0.999999	23	1307	0.00186334
GO:0002376	immune system process	Biological Process	4.33099e-06	0.999998	36	2762	0.00201192
GO:0071682	endocytic vesicle lumen	Cellular Component	5.92884e-06	1	4	19	0.00269799
GO:0015701	bicarbonate transport	Biological Process	6.15695e-06	1	5	44	0.00274575
GO:0070887	cellular response to chemical stimulus	Biological Process	6.42909e-06	0.999998	37	2970	0.0028109
GO:0004601	peroxidase activity	Molecular Function	7.35754e-06	1	5	42	0.00309871
GO:0097159	organic cyclic compound binding	Molecular Function	7.36531e-06	0.999997	59	6060	0.00309871
GO:0006605	protein targeting	Biological Process	7.63118e-06	0.999999	12	397	0.00315111
GO:0015935	small ribosomal subunit	Cellular Component	8.05541e-06	1	6	71	0.00326581
GO:0016684	oxidoreductase activity, acting on peroxide as acceptor	Molecular Function	1.00247e-05	1	5	45	0.00397515
GO:0030863	cortical cytoskeleton	Cellular Component	1.01616e-05	0.999999	6	85	0.00397515
GO:1901363	heterocyclic compound binding	Molecular Function	1.06846e-05	0.999996	58	5976	0.00404871
GO:1901575	organic substance catabolic process	Biological Process	1.07128e-05	0.999996	29	2023	0.00404871
GO:0006402	mRNA catabolic process	Biological Process	1.21168e-05	0.999998	11	343	0.004503
GO:0048878	chemical homeostasis	Biological Process	1.80266e-05	0.999995	19	1076	0.00658948
GO:0046907	intracellular transport	Biological Process	1.9484e-05	0.999993	27	1893	0.00700732
GO:0065008	regulation of biological quality	Biological Process	2.01168e-05	0.999992	40	3541	0.00706914
GO:1901361	organic cyclic compound catabolic process	Biological Process	2.02899e-05	0.999996	14	594	0.00706914
GO:0006950	response to stress	Biological Process	2.19053e-05	0.999991	42	3732	0.00740193
GO:0019083	viral transcription	Biological Process	2.1909e-05	0.999997	8	177	0.00740193
GO:0009056	catabolic process	Biological Process	2.45572e-05	0.999991	32	2465	0.00817277
GO:0005198	structural molecule activity	Molecular Function	2.50739e-05	0.999994	15	697	0.00822204
GO:0030099	myeloid cell differentiation	Biological Process	2.56082e-05	0.999996	11	390	0.00827552
GO:0006401	RNA catabolic process	Biological Process	2.83005e-05	0.999995	11	377	0.00901492
GO:0006413	translational initiation	Biological Process	3.15799e-05	0.999996	8	192	0.00991787
GO:0042168	heme metabolic process	Biological Process	3.23215e-05	0.999999	4	29	0.0099502
GO:0044265	cellular macromolecule catabolic process	Biological Process	3.25753e-05	0.999991	19	1078	0.0099502
GO:0030218	erythrocyte differentiation	Biological Process	3.68675e-05	0.999997	6	102	0.0111091
GO:0019080	viral gene expression	Biological Process	3.75819e-05	0.999995	8	191	0.0111734
GO:0046700	heterocycle catabolic process	Biological Process	3.83477e-05	0.999992	13	547	0.011251
GO:0044270	cellular nitrogen compound catabolic process	Biological Process	4.02327e-05	0.999991	13	549	0.0116337
GO:0006364	rRNA processing	Biological Process	4.06957e-05	0.999994	9	257	0.0116337
GO:0015031	protein transport	Biological Process	4.36522e-05	0.999984	27	1980	0.012321
GO:0022625	cytosolic large ribosomal subunit	Cellular Component	5.11028e-05	0.999997	5	60	0.0140806
GO:0019439	aromatic compound catabolic process	Biological Process	5.11495e-05	0.999989	13	562	0.0140806
GO:0034101	erythrocyte homeostasis	Biological Process	5.77085e-05	0.999995	6	110	0.0156925
GO:0015833	peptide transport	Biological Process	5.93089e-05	0.999979	27	2015	0.0158864
GO:0044403	symbiosis, encompassing mutualism through parasitism	Biological Process	5.98466e-05	0.999984	16	836	0.0158864
GO:0090150	establishment of protein localization to membrane	Biological Process	6.6689e-05	0.99999	9	277	0.0174945
GO:0042886	amide transport	Biological Process	7.14554e-05	0.999974	27	2037	0.0185269
GO:0032991	macromolecular complex	Cellular Component	7.39674e-05	0.999967	49	4905	0.0189578
GO:0034655	nucleobase-containing compound catabolic process	Biological Process	7.55426e-05	0.999984	12	503	0.0191415
GO:0006778	porphyrin-containing compound metabolic process	Biological Process	7.68196e-05	0.999997	4	36	0.0192463
GO:0020027	hemoglobin metabolic process	Biological Process	8.59045e-05	0.999999	3	14	0.0212833
GO:0051649	establishment of localization in cell	Biological Process	8.7944e-05	0.999967	28	2191	0.0215492
GO:0016032	viral process	Biological Process	8.95587e-05	0.999976	15	775	0.0217063
GO:0008150	biological_process	Biological Process	9.4197e-05	0.999993	113	17043	0.0224365
GO:0045184	establishment of protein localization	Biological Process	9.51278e-05	0.999964	27	2074	0.0224365
GO:0071705	nitrogen compound transport	Biological Process	9.55902e-05	0.999963	29	2319	0.0224365
GO:0030072	peptide hormone secretion	Biological Process	9.74796e-05	0.999986	8	243	0.0226417
GO:0033036	macromolecule localization	Biological Process	0.000102802	0.999958	34	2953	0.0233138
GO:0044419	interspecies interaction between organisms	Biological Process	0.00010351	0.999971	16	875	0.0233138
GO:0016072	rRNA metabolic process	Biological Process	0.00010351	0.999983	9	291	0.0233138
GO:0015934	large ribosomal subunit	Cellular Component	0.000116443	0.999989	6	114	0.0259644
GO:0005488	binding	Molecular Function	0.0001451	0.999952	103	14541	0.0311512
GO:0009730	detection of carbohydrate stimulus	Biological Process	0.000146689	1	2	4	0.0311512
GO:0009732	detection of hexose stimulus	Biological Process	0.000146689	1	2	4	0.0311512
GO:0034287	detection of monosaccharide stimulus	Biological Process	0.000146689	1	2	4	0.0311512
GO:0051594	detection of glucose	Biological Process	0.000146689	1	2	4	0.0311512
GO:0008104	protein localization	Biological Process	0.000149619	0.999939	31	2628	0.0312181
GO:0044448	cell cortex part	Cellular Component	0.000149804	0.999985	6	134	0.0312181
GO:0030529	intracellular ribonucleoprotein complex	Cellular Component	0.000153198	0.999958	15	803	0.0316297
GO:1990904	ribonucleoprotein complex	Cellular Component	0.000159475	0.999956	15	806	0.0326237
GO:0016209	antioxidant activity	Molecular Function	0.000162111	0.999988	5	80	0.0328613
GO:0002262	myeloid cell homeostasis	Biological Process	0.000164211	0.999983	6	133	0.0329873
GO:0008282	ATP-sensitive potassium channel complex	Cellular Component	0.000183609	0.999999	2	4	0.0365547
GO:0006006	glucose metabolic process	Biological Process	0.000189077	0.999975	7	193	0.0370368
GO:0051641	cellular localization	Biological Process	0.000190801	0.99992	32	2794	0.0370368
GO:0030073	insulin secretion	Biological Process	0.000191014	0.999974	7	203	0.0370368
GO:0090276	regulation of peptide hormone secretion	Biological Process	0.000194684	0.999974	7	201	0.0373288
GO:0042493	response to drug	Biological Process	0.000195868	0.99996	10	411	0.0373288
GO:0042254	ribosome biogenesis	Biological Process	0.000228117	0.999958	9	323	0.0431063
GO:0031982	vesicle	Cellular Component	0.000245657	0.999886	43	4251	0.0460308
GO:0010035	response to inorganic substance	Biological Process	0.00025519	0.999942	11	507	0.0474185
GO:0009743	response to carbohydrate	Biological Process	0.000266956	0.999962	7	212	0.0486417
GO:0006518	peptide metabolic process	Biological Process	0.000268303	0.999915	17	1016	0.0486417
GO:0006783	heme biosynthetic process	Biological Process	0.000268317	0.999993	3	20	0.0486417
GO:0015272	ATP-activated inward rectifier potassium channel activity	Molecular Function	0.000275834	0.999999	2	5	0.0493609
GO:0003705	transcription factor activity, RNA polymerase II distal enhancer sequence-specific binding	Molecular Function	0.000276712	0.999976	5	99	0.0493609

## Sheet: Table S2F
Supplementary Table S2F. Gene ontology analysis for the list of differentially expressed genes obtained from the edgeR-sensitive analysis by comparing M7d samples with M10h samples
GO category	Term	Ontology	Over represented P-value	Under represented P-value	Number of genes from the list corresponding to GO terms	Total number of genes corresponding to GO terms	False discovery rate
GO:0002376	immune system process	Biological Process	1.15153e-09	1	34	2762	2.56769e-05
GO:0006950	response to stress	Biological Process	8.01188e-07	1	35	3732	0.00446379
GO:0001816	cytokine production	Biological Process	8.0866e-07	1	14	682	0.00446379
GO:0048518	positive regulation of biological process	Biological Process	9.16807e-07	1	44	5573	0.00446379
GO:0002682	regulation of immune system process	Biological Process	1.17398e-06	1	20	1423	0.00446379
GO:0006952	defense response	Biological Process	1.20113e-06	1	21	1544	0.00446379
GO:0034163	regulation of toll-like receptor 9 signaling pathway	Biological Process	1.53479e-06	1	3	7	0.00488896
GO:0051707	response to other organism	Biological Process	2.00965e-06	1	15	837	0.00519237
GO:0043207	response to external biotic stimulus	Biological Process	2.09577e-06	1	15	840	0.00519237
GO:0050896	response to stimulus	Biological Process	2.77285e-06	0.999999	56	8549	0.0061829
GO:0009607	response to biotic stimulus	Biological Process	3.70627e-06	0.999999	15	883	0.00751295
GO:0051239	regulation of multicellular organismal process	Biological Process	6.13429e-06	0.999998	28	2860	0.0107913
GO:0007166	cell surface receptor signaling pathway	Biological Process	6.29144e-06	0.999998	27	2731	0.0107913
GO:0001817	regulation of cytokine production	Biological Process	9.61507e-06	0.999998	12	618	0.0153141
GO:0048519	negative regulation of biological process	Biological Process	1.35258e-05	0.999995	40	5148	0.0201065
GO:0034164	negative regulation of toll-like receptor 9 signaling pathway	Biological Process	3.08789e-05	1	2	3	0.0410879
GO:0006955	immune response	Biological Process	3.1954e-05	0.999991	21	1908	0.0410879
GO:0008330	protein tyrosine/threonine phosphatase activity	Molecular Function	3.41886e-05	1	2	3	0.0410879
GO:0051704	multi-organism process	Biological Process	3.50107e-05	0.999989	24	2409	0.0410879
GO:0009615	response to virus	Biological Process	4.13631e-05	0.999995	8	310	0.0461157
GO:0002684	positive regulation of immune system process	Biological Process	4.58353e-05	0.99999	14	968	0.0485919
GO:0034155	regulation of toll-like receptor 7 signaling pathway	Biological Process	4.79425e-05	1	2	3	0.0485919
