# Supplementary material for: Metformin strongly affects transcriptome of peripheral blood cells in healthy individuals
Source: PLoS One. 2019 Nov 8;14(11):e0224835. doi: 10.1371/journal.pone.0224835 (PMC6839856; doi:10.1371/journal.pone.0224835)
Supplement: S3 Table — (XLSX) [file pone.0224835.s003.xlsx]

## Sheet: Table S3A
Metformin Strongly Affects Transcriptome of Peripheral Blood Cells in Healthy Individuals Monta Ustinova, Ivars Silamikelis, Ineta Kalnina, Laura Ansone, Vita Rovite, Ilze Elbere, Ilze Radovica-Spalvina, Davids Fridmanis, Jekaterina Aladyeva, Ilze Konrade, Valdis Pirags, Janis Klovins.
Supplementary Table S3A. KEGG pathway enrichment analysis for the list of differentially expressed genes obtained from the edgeR-robust analysis by comparing M10h samples with M0 samples
KEGG category	Name	Over represented P-value	Under represented P-value	Number of genes from the list corresponding to KEGG pathway	Total number of genes corresponding to KEGG pathway	False discovery rate
5144	Malaria	4.40306e-07	1	11	38	7.88174e-05
4672	Intestinal immune network for IgA production	8.58188e-07	1	10	32	7.88174e-05
4060	Cytokine-cytokine receptor interaction	1.03707e-06	1	21	140	7.88174e-05
4514	Cell adhesion molecules (CAMs)	0.000127117	0.99997	13	87	0.00649451
4640	Hematopoietic cell lineage	0.000167932	0.999965	11	67	0.00649451
5320	Autoimmune thyroid disease	0.000189218	0.999978	7	28	0.00649451
5330	Allograft rejection	0.000199393	0.999976	7	28	0.00649451
5323	Rheumatoid arthritis	0.000451701	0.999904	10	64	0.0128735
5332	Graft-versus-host disease	0.000586835	0.999914	7	33	0.0148665
5310	Asthma	0.00124525	0.999869	5	19	0.0283918

## Sheet: Table S3B
Supplementary Table S3B. KEGG pathway enrichment analysis for the list of differentially expressed genes obtained from the edgeR-robust analysis by comparing M7d samples with M10h samples
KEGG category	Name	Over represented P-value	Under represented P-value	Number of genes from the list corresponding to KEGG pathway	Total number of genes corresponding to KEGG pathway	False discovery rate
4060	Cytokine-cytokine receptor interaction	2.61026e-05	0.999996	10	140	0.00595139

## Sheet: Table S3C
Supplementary Table S3C. KEGG pathway enrichment analysis for the list of differentially expressed genes obtained from the edgeR-sensitive analysis by comparing M10h samples with M0 samples
KEGG category	Name	Over represented P-value	Under represented P-value	Number of genes from the list corresponding to KEGG pathway	Total number of genes corresponding to KEGG pathway	False discovery rate
4950	Maturity onset diabetes of the young	4.3865e-08	1	8	25	1.00451e-05
4930	Type II diabetes mellitus	8.91732e-05	0.99999	7	49	0.0102103
5144	Malaria	0.000155745	0.999981	7	51	0.0108353
5332	Graft-versus-host disease	0.000189262	0.999981	6	37	0.0108353
4940	Type I diabetes mellitus	0.00033667	0.999962	6	41	0.0154195
5330	Allograft rejection	0.00121153	0.999862	5	35	0.0462399

## Sheet: Table S3D
Supplementary Table S3D. KEGG pathway enrichment analysis for the list of differentially expressed genes obtained from the edgeR-sensitive analysis by comparing M7d samples with M0 samples
KEGG category	Name	Over represented P-value	Under represented P-value	Number of genes from the list corresponding to KEGG pathway	Total number of genes corresponding to KEGG pathway	False discovery rate
4950	Maturity onset diabetes of the young	4.92158e-11	1	8	25	1.12704e-08
3010	Ribosome	5.82378e-07	1	9	90	6.66822e-05
4930	Type II diabetes mellitus	8.10879e-05	0.999995	5	49	0.00618971
5144	Malaria	0.000167856	0.999988	5	51	0.00960975
5143	African trypanosomiasis	0.000391604	0.999977	4	35	0.0179355

## Sheet: Table S3E
Supplementary Table S3E. KEGG pathway enrichment analysis for the list of differentially expressed genes obtained from the edgeR-sensitive analysis by comparing M7d samples with M10h samples
KEGG category	Name	Over represented P-value	Under represented P-value	Number of genes from the list corresponding to KEGG pathway	Total number of genes corresponding to KEGG pathway	False discovery rate
5332	Graft-versus-host disease	0.00011668	0.999995	4	37	0.0267197
